# Supplementary material for: Site-level progression of periodontal disease during a follow-up period
Source: PLoS One. 2017 Dec 4;12(12):e0188670. doi: 10.1371/journal.pone.0188670 (PMC5714355; doi:10.1371/journal.pone.0188670)
Supplement: S1 Table — (XLSX) [file pone.0188670.s002.xlsx]

## Sheet: data
Table S 1 All the data analyzed in this study
SubjectID	Time	Smoking	Age	Gender	PLI	Aa Saliva	PgSaliva	Tooth moviity UBR8D	Tooth moviity UBR8C	Tooth moviity UBR8M	Tooth moviity UBR7D	Tooth moviity UBR7C	Tooth moviity UBR7M	Tooth moviity UBR6D	Tooth moviity UBR6C	Tooth moviity UBR6M	Tooth moviity UBR5D	Tooth moviity UBR5C	Tooth moviity UBR5M	Tooth moviity UBR4D	Tooth moviity UBR4C	Tooth moviity UBR4M	Tooth moviity UBR3D	Tooth moviity UBR3C	Tooth moviity UBR3M	Tooth moviity UBR0D	Tooth moviity UBR0C	Tooth moviity UBR0M	Tooth moviity UBR1D	Tooth moviity UBR1C	Tooth moviity UBR1M	Tooth moviity UBL1M	Tooth moviity UBL1C	Tooth moviity UBL1D	Tooth moviity UBL0M	Tooth moviity UBL0C	Tooth moviity UBL0D	Tooth moviity UBL3M	Tooth moviity UBL3C	Tooth moviity UBL3D	Tooth moviity UBL4M	Tooth moviity UBL4C	Tooth moviity UBL4D	Tooth moviity UBL5M	Tooth moviity UBL5C	Tooth moviity UBL5D	Tooth moviity UBL6M	Tooth moviity UBL6C	Tooth moviity UBL6D
1	1	0	59	1	0.21	0.00428571	0.00352381				0	0	0	0	0	0	0	0	0	0	0	0	0	0	0	1	1	1	1	1	1	1	1	1	0	0	0	0	0	0	0	0	0	0	0	0	0	0	0
1	2	0	59	1	0.18	0	0.0142105				0	0	0	0	0	0	0	0	0	0	0	0	0	0	0	1	1	1	1	1	1	1	1	1	1	1	1	0	0	0	0	0	0	0	0	0	0	0	0
1	3	0	59	1	0.17	0	0.00666667				0	0	0	0	0	0	0	0	0	0	0	0	0	0	0	1	1	1	1	1	1	1	1	1	1	1	1	0	0	0	0	0	0	0	0	0	0	0	0
1	4	0	59	1	0.25	0	0.00374638				0	0	0	0	0	0	0	0	0	0	0	0	0	0	0	1	1	1	1	1	1	1	1	1	1	1	1	0	0	0	0	0	0	0	0	0	0	0	0
1	5	0	59	1	0.31	0	0.000826087				0	0	0	0	0	0	0	0	0	0	0	0	0	0	0	1	1	1	1	1	1	1	1	1	1	1	1	0	0	0	0	0	0	0	0	0	0	0	0
2	1	0	66	2	0.302083	0.00055	0										0	0	0	0	0	0	0	0	0	1	1	1	1	1	1	1	1	1	0	0	0	0	0	0	0	0	0	0	0	0
2	2	0	66	2	0.395833	0	0										0	0	0	0	0	0	0	0	0	1	1	1	1	1	1	1	1	1	0	0	0	0	0	0	0	0	0	0	0	0
2	3	0	66	2	0.5	0	0.00646465										0	0	0	0	0	0	0	0	0	1	1	1	2	2	2	1	1	1	0	0	0	0	0	0	0	0	0	0	0	0
2	4	0	66	2	0.520833	0	0.00959596										0	0	0	0	0	0	0	0	0	1	1	1	2	2	2	1	1	1	0	0	0	0	0	0	0	0	0	0	0	0
2	5	0	66	2	0.395833	0	0.0127273										0	0	0	0	0	0	0	0	0	1	1	1	2	2	2	1	1	1	0	0	0	0	0	0	0	0	0	0	0	0
3	1	0	68	1	0.0384615	0.00786885	0.0136066							1	1	1	0	0	0	0	0	0	0	0	0	0	0	0	0	0	0	0	0	0	0	0	0	0	0	0	0	0	0	1	1	1
3	2	0	68	1	0.115385	0.00101887	0.00886792							1	1	1	0	0	0	0	0	0	0	0	0	0	0	0	0	0	0	0	0	0	0	0	0	0	0	0	0	0	0	1	1	1
3	3	0	68	1	0.0192308	0.00584615	0.107692							1	1	1	0	0	0	0	0	0	0	0	0	0	0	0	0	0	0	0	0	0	0	0	0	0	0	0	0	0	0	1	1	1
3	4	0	68	1	0.00961538	0.0140342	0.0671795							1	1	1	1	1	1	0	0	0	0	0	0	0	0	0	0	0	0	0	0	0	0	0	0	0	0	0	0	0	0	1	1	1
3	5	0	68	1	0.0288462	0.0222222	0.0266667							1	1	1	1	1	1	0	0	0	0	0	0	0	0	0	0	0	0	0	0	0	0	0	0	0	0	0	0	0	0	1	1	1
4	1	0	59	1	0.383929	0	0.0138462				0	0	0	0	0	0	0	0	0	0	0	0	0	0	0	1	1	1	1	1	1	1	1	1	1	1	1	0	0	0	1	1	1	0	0	0	0	0	0
4	2	0	59	1	0.0446429	0	0.00945455				0	0	0	0	0	0	0	0	0	0	0	0	0	0	0	0	0	0	0	0	0	0	0	0	0	0	0	0	0	0	0	0	0	0	0	0	0	0	0
4	3	0	59	1	0.0535714	0	0.0257143				0	0	0	0	0	0	0	0	0	0	0	0	0	0	0	0	0	0	0	0	0	0	0	0	0	0	0	0	0	0	0	0	0	0	0	0	0	0	0
4	4	0	59	1	0.0178571	0	0.0226648				0	0	0	0	0	0	0	0	0	0	0	0	0	0	0	0	0	0	0	0	0	0	0	0	0	0	0	0	0	0	0	0	0	0	0	0	0	0	0
4	5	0	59	1	0.00892857	0	0.0196154				0	0	0	0	0	0	0	0	0	0	0	0	0	0	0	0	0	0	0	0	0	0	0	0	0	0	0	0	0	0	0	0	0	0	0	0	0	0	0
5	1	0	57	1	0.13	0	0.05625				0	0	0				0	0	0	1	1	1	0	0	0	0	0	0	1	1	1	1	1	1	1	1	1	0	0	0	1	1	1	0	0	0
5	2	0	57	1	0.15	0	0.0367347				0	0	0				0	0	0	1	1	1	0	0	0	0	0	0	1	1	1	1	1	1	1	1	1	0	0	0	1	1	1	0	0	0
5	3	0	57	1	0.17	0	0.1				0	0	0				0	0	0	1	1	1	0	0	0	0	0	0	1	1	1	1	1	1	0	0	0	0	0	0	1	1	1	0	0	0
5	4	0	57	1	0.24	0	0.0657895				0	0	0				0	0	0	1	1	1	0	0	0	0	0	0	1	1	1	1	1	1	0	0	0	0	0	0	1	1	1	0	0	0
5	5	0	57	1	0.23	0	0.0315789				0	0	0				0	0	0	0	0	0	0	0	0	0	0	0	1	1	1	1	1	1	0	0	0	0	0	0	1	1	1	0	0	0
6	1	0	64	1	0.12963	0	0.0170588				0	0	0	0	0	0	0	0	0	0	0	0	0	0	0	0	0	0	0	0	0	0	0	0	0	0	0	0	0	0	0	0	0	0	0	0	0	0	0
6	2	0	64	1	0.185185	0	0.0167857				0	0	0	0	0	0	0	0	0	0	0	0	0	0	0	0	0	0	0	0	0	0	0	0	0	0	0	0	0	0	0	0	0	0	0	0	0	0	0
6	3	0	64	1	0.287037	0	0.0239583				0	0	0	0	0	0	0	0	0	0	0	0	0	0	0	0	0	0	0	0	0	0	0	0	0	0	0	0	0	0	0	0	0	0	0	0	0	0	0
6	4	0	64	1	0.527778	0	0.0141088				0	0	0	0	0	0	0	0	0	0	0	0	0	0	0	0	0	0	0	0	0	0	0	0	0	0	0	0	0	0	0	0	0	0	0	0	0	0	0
6	5	0	64	1	0.111111	0	0.00425926				0	0	0	0	0	0	0	0	0	0	0	0	0	0	0	0	0	0	0	0	0	0	0	0	0	0	0	0	0	0	0	0	0	0	0	0	0	0	0
7	1	0	66	1	0	0	0				0	0	0				0	0	0	0	0	0	0	0	0	1	1	1	0	0	0	0	0	0	1	1	1	0	0	0	0	0	0	0	0	0	1	1	1
7	2	0	66	1	0.147727	0	0				0	0	0				1	1	1	1	1	1	0	0	0	1	1	1	0	0	0	0	0	0	1	1	1	1	1	1	0	0	0	0	0	0	0	0	0
7	3	0	66	1	0.147727	0	0				0	0	0				1	1	1	0	0	0	0	0	0	0	0	0	0	0	0	0	0	0	2	2	2	0	0	0	0	0	0	0	0	0	0	0	0
7	4	0	66	1	0.363636	0	0				0	0	0				1	1	1	1	1	1	0	0	0	1	1	1	0	0	0	1	1	1	1	1	1	1	1	1	0	0	0	0	0	0	0	0	0
7	5	0	66	1	0.102273	0	0				1	1	1				2	2	2	1	1	1	1	1	1	2	2	2	1	1	1	1	1	1	1	1	1	1	1	1	1	1	1	1	1	1	1	1	1
8	1	0	63	1	0.23	0	0.0126471				0	0	0	0	0	0	0	0	0	1	1	1	0	0	0	0	0	0				0	0	0	0	0	0	0	0	0	1	1	1	0	0	0	0	0	0
8	2	0	63	1	0.11	0	0.00328767				0	0	0	0	0	0	0	0	0	1	1	1	0	0	0	0	0	0				0	0	0	0	0	0	0	0	0	1	1	1	0	0	0	0	0	0
8	3	0	63	1	0.17	0	0.00518519				0	0	0	0	0	0	0	0	0	1	1	1	0	0	0	0	0	0				0	0	0	0	0	0	0	0	0	1	1	1	0	0	0	0	0	0
8	4	0	63	1	0.18	0	0.00687831				0	0	0	0	0	0	0	0	0	1	1	1	0	0	0	0	0	0				0	0	0	0	0	0	0	0	0	1	1	1	0	0	0	0	0	0
8	5	0	63	1	0.22	0	0.00857143				0	0	0	0	0	0	0	0	0	1	1	1	1	1	1	0	0	0				0	0	0	0	0	0	0	0	0	1	1	1	1	1	1	0	0	0
9	1	0	55	2	0.153846	0	0.0109091				0	0	0	0	0	0	0	0	0	0	0	0	1	1	1				1	1	1	1	1	1	0	0	0	1	1	1	1	1	1	1	1	1	1	1	1
9	2	0	55	2	0.0576923	0	0.02				1	1	1	0	0	0	0	0	0	0	0	0	0	0	0				1	1	1	1	1	1	1	1	1	1	1	1	1	1	1	1	1	1	1	1	1
9	3	0	55	2	0.134615	0	0.0144444				1	1	1	0	0	0	1	1	1	0	0	0	0	0	0				0	0	0	1	1	1	1	1	1	1	1	1	1	1	1	1	1	1	1	1	1
9	4	0	55	2	0.115385	0	0.0118889				1	1	1	0	0	0	0	0	0	0	0	0	0	0	0				0	0	0	1	1	1	1	1	1	1	1	1	1	1	1	1	1	1	1	1	1
9	5	0	55	2	0.0865385	0	0.00933333				1	1	1	1	1	1	0	0	0	0	0	0	0	0	0				0	0	0	1	1	1	1	1	1	1	1	1	1	1	1	1	1	1	1	1	1
10	1	1	51	2	0.192308	0	0.0370968							0	0	0	0	0	0	0	0	0	0	0	0	0	0	0	0	0	0	0	0	0	0	0	0				0	0	0	0	0	0	0	0	0
10	2	1	51	2	0.230769	0	0.053125							0	0	0	0	0	0	0	0	0	0	0	0	0	0	0	0	0	0	0	0	0	0	0	0				0	0	0	0	0	0	0	0	0
10	3	1	51	2	0.153846	0	0.1							0	0	0	0	0	0	0	0	0	0	0	0	0	0	0	0	0	0	0	0	0	0	0	0				0	0	0	0	0	0	0	0	0
10	4	1	51	2	0.163462	0	0.0866667							0	0	0	0	0	0	0	0	0	0	0	0	0	0	0	0	0	0	0	0	0	0	0	0				0	0	0	0	0	0	0	0	0
10	5	1	51	2	0.567308	0	0.0733333							0	0	0	0	0	0	0	0	0	0	0	0	0	0	0	0	0	0	0	0	0	0	0	0				0	0	0	0	0	0	0	0	0
11	1	0	60	1	0.0892857	0	0.00454545				0	0	0	0	0	0	0	0	0	0	0	0	0	0	0	0	0	0	0	0	0	0	0	0	0	0	0	0	0	0	0	0	0	0	0	0	0	0	0
11	2	0	60	1	0.107143	0	0.0192				0	0	0	0	0	0	0	0	0	0	0	0	0	0	0	0	0	0	0	0	0	0	0	0	0	0	0	0	0	0	0	0	0	0	0	0	0	0	0
11	3	0	60	1	0.178571	0	0.01				0	0	0	0	0	0	0	0	0	0	0	0	0	0	0	0	0	0	0	0	0	0	0	0	0	0	0	0	0	0	0	0	0	0	0	0	0	0	0
11	4	0	60	1	0.285714	0	0.00652174				0	0	0	0	0	0	0	0	0	0	0	0	0	0	0	0	0	0	0	0	0	0	0	0	0	0	0	0	0	0	0	0	0	0	0	0	0	0	0
11	5	0	60	1	0.357143	0	0.00304348				0	0	0	0	0	0	0	0	0	0	0	0	0	0	0	0	0	0	0	0	0	0	0	0	0	0	0	0	0	0	0	0	0	0	0	0	0	0	0
12	1	0	62	2	0.0375	0	0.0552632																0	0	0	0	0	0	0	0	0	0	0	0	0	0	0	0	0	0	0	0	0
12	2	0	62	2	0.0375	0	0.00130769																0	0	0	0	0	0	0	0	0	0	0	0	0	0	0	0	0	0	0	0	0
12	3	0	62	2	0.0875	0	0.0652174																0	0	0	0	0	0	0	0	0	0	0	0	0	0	0	0	0	0	0	0	0
12	4	0	62	2	0.05	0	0.0399616																0	0	0	0	0	0	0	0	0	0	0	0	0	0	0	0	0	0	0	0	0
12	5	0	62	2	0.0625	0	0.0147059																0	0	0	0	0	0	0	0	0	0	0	0	0	0	0	0	0	0	0	0	0
13	1	0	57	1	0.353448	0.0190625	0.071875				0	0	0	0	0	0	0	0	0	0	0	0	0	0	0	0	0	0	0	0	0	0	0	0	0	0	0	0	0	0	0	0	0	0	0	0	0	0	0
13	2	0	57	1	0.232759	4.28571e-05	0.0314286				0	0	0	0	0	0	0	0	0	0	0	0	0	0	0	0	0	0	0	0	0	0	0	0	0	0	0	0	0	0	0	0	0	0	0	0	0	0	0
13	3	0	57	1	0.336207	0	0.206667				0	0	0	0	0	0	0	0	0	0	0	0	0	0	0	0	0	0	0	0	0	0	0	0	0	0	0	0	0	0	0	0	0	0	0	0	0	0	0
13	4	0	57	1	0.267241	0	0.134943				0	0	0	0	0	0	0	0	0	0	0	0	0	0	0	0	0	0	0	0	0	0	0	0	0	0	0	0	0	0	0	0	0	0	0	0	0	0	0
13	5	0	57	1	0.267241	0	0.0632184				0	0	0	0	0	0	0	0	0	0	0	0	0	0	0	0	0	0	0	0	0	0	0	0	0	0	0	0	0	0	0	0	0	0	0	0	0	0	0
14	1	0	61	1	0.0625	0	0										0	0	0	0	0	0	0	0	0	0	0	0	0	0	0	0	0	0	0	0	0	0	0	0	0	0	0	0	0	0
14	2	0	61	1	0.0520833	0	0										0	0	0	0	0	0	0	0	0	0	0	0	0	0	0	0	0	0	0	0	0	0	0	0	0	0	0	0	0	0
14	3	0	61	1	0.166667	0	0										0	0	0	0	0	0	0	0	0	0	0	0	0	0	0	0	0	0	0	0	0	0	0	0	0	0	0	0	0	0
14	4	0	61	1	0.0833333	0	0										0	0	0	0	0	0	0	0	0	0	0	0	0	0	0	0	0	0	0	0	0	0	0	0	0	0	0	0	0	0
14	5	0	61	1	0.03125	0	0										0	0	0	0	0	0	0	0	0	0	0	0	0	0	0	0	0	0	0	0	0	0	0	0	0	0	0	0	0	0
15	1	0	50	2	0.0326087	0	0							0	0	0	0	0	0				0	0	0				0	0	0	0	0	0	0	0	0	0	0	0	0	0	0	0	0	0	0	0	0
15	2	0	50	2	0.0217391	0	0							0	0	0	0	0	0				0	0	0				0	0	0	0	0	0	0	0	0	0	0	0	0	0	0	0	0	0	0	0	0
15	3	0	50	2	0.119565	0	0							0	0	0	0	0	0				0	0	0				0	0	0	0	0	0	0	0	0	0	0	0	0	0	0	0	0	0	0	0	0
15	4	0	50	2	0.0543478	0	0							0	0	0	0	0	0				0	0	0				0	0	0	0	0	0	0	0	0	0	0	0	0	0	0	0	0	0	0	0	0
15	5	0	50	2	0.141304	0	0							0	0	0	0	0	0				0	0	0				0	0	0	0	0	0	0	0	0	0	0	0	0	0	0	0	0	0	0	0	0
16	1	1	60	1	0.144231	0	0.0838235				0	0	0	0	0	0	0	0	0	1	1	1	0	0	0	0	0	0	0	0	0	1	1	1	1	1	1	0	0	0	1	1	1	0	0	0
16	2	1	60	1	0.115385	0	0.02				0	0	0	0	0	0	0	0	0	1	1	1	0	0	0	0	0	0	0	0	0	1	1	1	1	1	1	0	0	0	1	1	1	0	0	0
16	3	1	60	1	0.0480769	0	0.109375				0	0	0	0	0	0	0	0	0	1	1	1	0	0	0	0	0	0	0	0	0	1	1	1	1	1	1	0	0	0	1	1	1	0	0	0
16	4	1	60	1	0.0576923	0	0.0612664				0	0	0	0	0	0	0	0	0	1	1	1	0	0	0	0	0	0	0	0	0	1	1	1	1	1	1	0	0	0	1	1	1	0	0	0
16	5	1	60	1	0.0192308	0	0.0131579				0	0	0	0	0	0	0	0	0	1	1	1	0	0	0	0	0	0	0	0	0	1	1	1	1	1	1	0	0	0	1	1	1	0	0	0
17	1	0	59	2	0.0543478	0.00024	0.00017				0	0	0	0	0	0	0	0	0	0	0	0	0	0	0	1	1	1				0	0	0	0	0	0	0	0	0	0	0	0	0	0	0	0	0	0
17	2	0	59	2	0	0.000311765	0.00241176				0	0	0	0	0	0	0	0	0	0	0	0	0	0	0	0	0	0				0	0	0	0	0	0	0	0	0	0	0	0	0	0	0	0	0	0
17	3	0	59	2	0	0.000292857	0.00114286				0	0	0	0	0	0	0	0	0	0	0	0	0	0	0	0	0	0				0	0	0	0	0	0	0	0	0	0	0	0	0	0	0	0	0	0
17	4	0	59	2	0	0.00251485	0.000571429				0	0	0	0	0	0	0	0	0	0	0	0	0	0	0	0	0	0				0	0	0	0	0	0	0	0	0	0	0	0	0	0	0	0	0	0
17	5	0	59	2	0	0.00473684	0				0	0	0	0	0	0	0	0	0	0	0	0	0	0	0	0	0	0				0	0	0	0	0	0	0	0	0	0	0	0	0	0	0	0	0	0
18	1	0	56	2	0.0535714	0	7.82609e-05				0	0	0	0	0	0	0	0	0	0	0	0	0	0	0	0	0	0	1	1	1	0	0	0	0	0	0	0	0	0	0	0	0	0	0	0	0	0	0
18	2	0	56	2	0	0	0				0	0	0	0	0	0	0	0	0	0	0	0	0	0	0	0	0	0	1	1	1	0	0	0	0	0	0	0	0	0	0	0	0	0	0	0	0	0	0
18	3	0	56	2	0	0	0				0	0	0	0	0	0	0	0	0	0	0	0	0	0	0	0	0	0	1	1	1	0	0	0	0	0	0	0	0	0	0	0	0	0	0	0	0	0	0
18	4	0	56	2	0	0	0				0	0	0	0	0	0	0	0	0	0	0	0	0	0	0	0	0	0	0	0	0	0	0	0	0	0	0	0	0	0	0	0	0	0	0	0	0	0	0
18	5	0	56	2	0.0178571	0	0				0	0	0	0	0	0	0	0	0	0	0	0	0	0	0	0	0	0	0	0	0	0	0	0	0	0	0	0	0	0	0	0	0	0	0	0	0	0	0
19	1	0	71	1	0.0803571	0	0.00357143				0	0	0	0	0	0	0	0	0	0	0	0	0	0	0	0	0	0	0	0	0	0	0	0	0	0	0	0	0	0	0	0	0	0	0	0	0	0	0
19	2	0	71	1	0.151786	0	0.0075				0	0	0	0	0	0	0	0	0	0	0	0	0	0	0	0	0	0	0	0	0	0	0	0	0	0	0	0	0	0	0	0	0	0	0	0	0	0	0
19	3	0	71	1	0.133929	0	0.0141667				0	0	0	0	0	0	0	0	0	0	0	0	0	0	0	0	0	0	0	0	0	0	0	0	0	0	0	0	0	0	0	0	0	0	0	0	0	0	0
19	4	0	71	1	0.196429	0	0.00708333				0	0	0	0	0	0	0	0	0	0	0	0	0	0	0	0	0	0	0	0	0	0	0	0	0	0	0	0	0	0	0	0	0	0	0	0	0	0	0
19	5	0	71	1	0.178571	0	0				0	0	0	0	0	0	0	0	0	0	0	0	0	0	0	0	0	0	0	0	0	0	0	0	0	0	0	0	0	0	0	0	0	0	0	0	0	0	0
20	1	0	70	1	0.0833333	0	0.00736842				0	0	0	0	0	0	1	1	1	1	1	1	0	0	0	0	0	0	0	0	0	0	0	0	0	0	0	0	0	0	0	0	0	0	0	0
20	2	0	70	1	0.0925926	0	0.105882				0	0	0	1	1	1	1	1	1	1	1	1	0	0	0	0	0	0	0	0	0	0	0	0	0	0	0	0	0	0	1	1	1	1	1	1
20	3	0	70	1	0.0740741	0	0.000960784				0	0	0	0	0	0	1	1	1	1	1	1	0	0	0	0	0	0	0	0	0	0	0	0	0	0	0	0	0	0	0	0	0	0	0	0
20	4	0	70	1	0.212963	0	0.00187513				0	0	0	0	0	0	0	0	0	0	0	0	0	0	0	0	0	0	0	0	0	0	0	0	1	1	1	0	0	0	1	1	1	0	0	0
20	5	0	70	1	0.0833333	0	0.00278947				0	0	0	1	1	1	1	1	1	1	1	1	0	0	0	1	1	1	1	1	1	1	1	1	1	1	1	0	0	0	1	1	1	0	0	0
21	1	0	70	1	0.275	0	0.001275																1	1	1	1	1	1	1	1	1	1	1	1	1	1	1	1	1	1
21	2	0	70	1	0.2875	0	0																1	1	1	1	1	1	1	1	1	1	1	1	1	1	1	1	1	1
21	3	0	70	1	0.225	0	1.80328e-05																1	1	1	1	1	1	1	1	1	1	1	1	1	1	1	1	1	1
21	4	0	70	1	0.1375	0	9.01639e-06																1	1	1	1	1	1	1	1	1	1	1	1	1	1	1	1	1	1
21	5	0	70	1	0.25	0	0																1	1	1	1	1	1	1	1	1	1	1	1	1	1	1	1	1	1
22	1	0	69	2	0.509259	0	0.0133333				0	0	0	0	0	0	1	1	1	1	1	1	0	0	0	0	0	0	0	0	0	0	0	0	0	0	0	0	0	0	0	0	0	0	0	0	2	2	2
22	2	0	69	2	0.361111	0	0.0647059				0	0	0	0	0	0	1	1	1	1	1	1	0	0	0	0	0	0	0	0	0	0	0	0	0	0	0	0	0	0	0	0	0	0	0	0	3	3	3
22	3	0	69	2	0.722222	0	0.0188889				0	0	0	0	0	0	1	1	1	1	1	1	0	0	0	0	0	0	1	1	1	0	0	0	0	0	0	0	0	0	0	0	0	1	1	1	2	2	2
22	4	0	69	2	0.787037	0	0.0131287				0	0	0	0	0	0	1	1	1	1	1	1	0	0	0	0	0	0	1	1	1	1	1	1	0	0	0	0	0	0	1	1	1	1	1	1	2	2	2
22	5	0	69	2	0.62037	0	0.00736842				0	0	0	0	0	0	1	1	1	1	1	1	0	0	0	0	0	0	1	1	1	0	0	0	0	0	0	0	0	0	0	0	0	0	0	0	2	2	2
23	1	0	50	1	0.12963	0	0				0	0	0	0	0	0	0	0	0	0	0	0	0	0	0	1	1	1	0	0	0	0	0	0	0	0	0	0	0	0	0	0	0	0	0	0	0	0	0
23	2	0	50	1	0.0925926	0	0				0	0	0	0	0	0	0	0	0	0	0	0	0	0	0	0	0	0	0	0	0	0	0	0	0	0	0	0	0	0	0	0	0	0	0	0	0	0	0
23	3	0	50	1	0.0648148	0	0				0	0	0	0	0	0	0	0	0	0	0	0	0	0	0	0	0	0	0	0	0	0	0	0	0	0	0	0	0	0	0	0	0	0	0	0	0	0	0
23	4	0	50	1	0.0925926	0	0				0	0	0	0	0	0	0	0	0	0	0	0	0	0	0	0	0	0	0	0	0	0	0	0	0	0	0	0	0	0	0	0	0	0	0	0	0	0	0
23	5	0	50	1	0.12963	0	0				0	0	0	0	0	0	0	0	0	0	0	0	0	0	0	0	0	0	0	0	0	0	0	0	1	1	1	0	0	0	1	1	1	0	0	0	0	0	0
24	1	0	66	2	0.477273	0	0.00257692				0	0	0				1	1	1	0	0	0				0	0	0	0	0	0	0	0	0	0	0	0				0	0	0	1	1	1	1	1	1
24	2	0	66	2	0.625	0	0.0174074				0	0	0				0	0	0	1	1	1				1	1	1	1	1	1	1	1	1	1	1	1				1	1	1	1	1	1	1	1	1
24	3	0	66	2	0.636364	0	0.028125				0	0	0				0	0	0	1	1	1				1	1	1	1	1	1	1	1	1	1	1	1				1	1	1	1	1	1	1	1	1
24	4	0	66	2	0.545455	0	0.0211458				0	0	0				1	1	1	1	1	1				1	1	1	1	1	1	1	1	1	1	1	1				1	1	1	1	1	1	1	1	1
24	5	0	66	2	0.670455	0	0.0141667				0	0	0				0	0	0	0	0	0				0	0	0	0	0	0	0	0	0	0	0	0				0	0	0	0	0	0	0	0	0
25	1	0	70	2	0.0714286	0	0.00488889	1	1	1	0	0	0	0	0	0	0	0	0	0	0	0	0	0	0	0	0	0	0	0	0	0	0	0	0	0	0	0	0	0	1	1	1	0	0	0	0	0	0
25	2	0	70	2	0.0892857	0	0.00221429	0	0	0	0	0	0	0	0	0	0	0	0	1	1	1	0	0	0	0	0	0	0	0	0	0	0	0	0	0	0	0	0	0	1	1	1	0	0	0	0	0	0
25	3	0	70	2	0.107143	0	0.000132143	0	0	0	0	0	0	0	0	0	0	0	0	1	1	1	0	0	0	0	0	0	0	0	0	0	0	0	0	0	0	0	0	0	0	0	0	0	0	0	0	0	0
25	4	0	70	2	0.0803571	0	0.000298214	0	0	0	0	0	0	0	0	0	0	0	0	0	0	0	0	0	0	0	0	0	0	0	0	0	0	0	0	0	0	0	0	0	1	1	1	0	0	0	0	0	0
25	5	0	70	2	0.0625	0	0.000464286	0	0	0	0	0	0	0	0	0	0	0	0	0	0	0	0	0	0	0	0	0	0	0	0	0	0	0	0	0	0	0	0	0	1	1	1	0	0	0	0	0	0
26	1	0	60	2	0.214286	0	0.001				0	0	0	0	0	0	0	0	0	0	0	0	0	0	0	0	0	0	0	0	0	0	0	0	0	0	0	0	0	0	0	0	0	0	0	0	0	0	0
26	2	0	60	2	0.169643	0	0.00231579				0	0	0	0	0	0	0	0	0	0	0	0	0	0	0	0	0	0	0	0	0	0	0	0	0	0	0	0	0	0	0	0	0	0	0	0	0	0	0
26	3	0	60	2	0.0892857	0	0.0055				0	0	0	0	0	0	0	0	0	0	0	0	0	0	0	0	0	0	0	0	0	0	0	0	0	0	0	0	0	0	0	0	0	0	0	0	0	0	0
26	4	0	60	2	0.0982143	0	0.00275				0	0	0	0	0	0	0	0	0	0	0	0	0	0	0	0	0	0	0	0	0	0	0	0	0	0	0	0	0	0	0	0	0	0	0	0	0	0	0
26	5	0	60	2	0.0714286	0	0				0	0	0	0	0	0	0	0	0	0	0	0	0	0	0	0	0	0	0	0	0	0	0	0	0	0	0	0	0	0	0	0	0	0	0	0	0	0	0
27	1	0	58	2	0.259615	0	0.0062069				0	0	0	0	0	0	0	0	0	0	0	0	0	0	0	0	0	0	0	0	0	0	0	0	0	0	0	0	0	0	0	0	0	0	0	0	0	0	0
27	2	0	58	2	0.490385	0	0.0004				0	0	0	0	0	0	0	0	0	0	0	0	0	0	0	0	0	0	0	0	0	0	0	0	0	0	0	0	0	0	0	0	0	0	0	0	0	0	0
27	3	0	58	2	0.471154	0	0.00064				0	0	0	0	0	0	0	0	0	0	0	0	0	0	0	0	0	0	0	0	0	0	0	0	0	0	0	0	0	0	0	0	0	0	0	0	0	0	0
27	4	0	58	2	0.490385	0	0.00158923				0	0	0	0	0	0	0	0	0	0	0	0	0	0	0	0	0	0	0	0	0	0	0	0	0	0	0	0	0	0	0	0	0	0	0	0	0	0	0
27	5	0	58	2	0.432692	0	0.00253846				0	0	0	0	0	0	0	0	0	0	0	0	0	0	0	0	0	0	0	0	0	0	0	0	0	0	0	0	0	0	0	0	0	0	0	0	0	0	0
28	1	0	70	2	0.330357	5.38462e-05	0.00538462				0	0	0	0	0	0	0	0	0	0	0	0	0	0	0	0	0	0	0	0	0	0	0	0	0	0	0	0	0	0	0	0	0	0	0	0	0	0	0
28	2	0	70	2	0.383929	0	0				0	0	0	0	0	0	0	0	0	0	0	0	0	0	0	0	0	0	0	0	0	0	0	0	0	0	0	0	0	0	0	0	0	0	0	0	0	0	0
28	3	0	70	2	0.428571	0	0				0	0	0	0	0	0	0	0	0	0	0	0	0	0	0	0	0	0	0	0	0	0	0	0	0	0	0	0	0	0	0	0	0	0	0	0	0	0	0
28	4	0	70	2	0.5	0	0				0	0	0	0	0	0	0	0	0	0	0	0	0	0	0	0	0	0	0	0	0	0	0	0	0	0	0	0	0	0	0	0	0	0	0	0	0	0	0
28	5	0	70	2	0.383929	0	0				0	0	0	0	0	0	0	0	0	0	0	0	0	0	0	0	0	0	0	0	0	0	0	0	0	0	0	0	0	0	0	0	0	0	0	0	0	0	0
29	1	0	61	2	0.231481	0.00346429	0.103571				1	1	1	0	0	0	0	0	0	0	0	0	0	0	0	0	0	0	0	0	0	0	0	0	0	0	0	0	0	0	0	0	0	0	0	0	0	0	0
29	2	0	61	2	0.481481	0.0028125	0.040625				2	2	2	0	0	0	0	0	0	0	0	0	0	0	0	0	0	0	1	1	1	1	1	1	1	1	1	0	0	0	0	0	0	0	0	0	1	1	1
29	3	0	61	2	0.138889	0.00223077	0.1				2	2	2	0	0	0	0	0	0	0	0	0	0	0	0	0	0	0	1	1	1	1	1	1	1	1	1	0	0	0	0	0	0	0	0	0	0	0	0
29	4	0	61	2	0.212963	0.00120467	0.0512857				3	3	3	1	1	1	0	0	0	0	0	0	0	0	0	0	0	0	1	1	1	1	1	1	1	1	1	0	0	0	0	0	0	0	0	0	0	0	0
29	5	0	61	2	0.287037	0.000178571	0.00257143				3	3	3	1	1	1	1	1	1	0	0	0	0	0	0	0	0	0	1	1	1	1	1	1	1	1	1	0	0	0	0	0	0	0	0	0	0	0	0
30	1	0	68	1	0.948276	0	0				0	0	0	0	0	0	0	0	0	0	0	0	0	0	0	0	0	0	0	0	0	0	0	0	0	0	0	0	0	0	0	0	0	0	0	0	0	0	0
30	2	0	68	1	0.5	0	0				0	0	0	0	0	0	0	0	0	0	0	0	0	0	0	0	0	0	0	0	0	0	0	0	0	0	0	0	0	0	0	0	0	0	0	0	0	0	0
30	3	0	68	1	0.405172	0	0.007				0	0	0	0	0	0	0	0	0	0	0	0	0	0	0	0	0	0	0	0	0	0	0	0	0	0	0	0	0	0	0	0	0	0	0	0	0	0	0
30	4	0	68	1	0.258621	0	0.0035				0	0	0	0	0	0	0	0	0	0	0	0	0	0	0	0	0	0	0	0	0	0	0	0	0	0	0	0	0	0	0	0	0	0	0	0	0	0	0
30	5	0	68	1	0.25	0	0				0	0	0	0	0	0	0	0	0	0	0	0	0	0	0	0	0	0	0	0	0	0	0	0	0	0	0	0	0	0	0	0	0	0	0	0	0	0	0
31	1	0	49	2	0.185185	0	0.000211765				0	0	0	0	0	0	0	0	0	0	0	0	0	0	0	0	0	0	0	0	0	0	0	0	0	0	0	0	0	0	0	0	0	0	0	0	0	0	0
31	2	0	49	2	0.111111	0	0.015				0	0	0	0	0	0	0	0	0	0	0	0	0	0	0	0	0	0	0	0	0	0	0	0	0	0	0	0	0	0	0	0	0	0	0	0	0	0	0
31	3	0	49	2	0.157407	0	0.00538462				0	0	0	0	0	0	0	0	0	0	0	0	0	0	0	0	0	0	0	0	0	0	0	0	0	0	0	0	0	0	0	0	0	0	0	0	0	0	0
31	4	0	49	2	0.240741	0	0.0229455				0	0	0	0	0	0	0	0	0	0	0	0	0	0	0	0	0	0	0	0	0	0	0	0	0	0	0	0	0	0	0	0	0	0	0	0	0	0	0
31	5	0	49	2	0.138889	0	0.0405063				0	0	0	0	0	0	0	0	0	0	0	0	0	0	0	0	0	0	0	0	0	0	0	0	0	0	0	0	0	0	0	0	0	0	0	0	0	0	0
32	1	0	55	2	0.0652174	0	0.0104348										0	0	0	0	0	0	0	0	0	0	0	0							0	0	0	0	0	0				0	0	0	0	0	0
32	2	0	55	2	0.228261	0	0.0203571										0	0	0	0	0	0	0	0	0	0	0	0							0	0	0	0	0	0				0	0	0	0	0	0
32	3	0	55	2	0.217391	0	0.0036										0	0	0	0	0	0	0	0	0	0	0	0							0	0	0	0	0	0				0	0	0	0	0	0
32	4	0	55	2	0.0217391	0	0.00210714										0	0	0	0	0	0	0	0	0	0	0	0							0	0	0	0	0	0				0	0	0	0	0	0
32	5	0	55	2	0.0326087	0	0.000614286										0	0	0	0	0	0	0	0	0	0	0	0							0	0	0	0	0	0				0	0	0	0	0	0
33	1	0	70	1	0.366071	0.0178378	0.0145946				0	0	0	0	0	0	0	0	0	0	0	0	0	0	0	0	0	0	0	0	0	1	1	1	0	0	0	0	0	0	0	0	0	0	0	0	0	0	0
33	2	0	70	1	0.178571	0	0.0156863				0	0	0	0	0	0	0	0	0	0	0	0	0	0	0	0	0	0	0	0	0	0	0	0	0	0	0	0	0	0	0	0	0	0	0	0	0	0	0
33	3	0	70	1	0.660714	0	0.01				0	0	0	0	0	0	0	0	0	0	0	0	0	0	0	0	0	0	0	0	0	0	0	0	1	1	1	0	0	0	0	0	0	0	0	0	0	0	0
33	4	0	70	1	0.723214	0.000368056	0.00583333				0	0	0	0	0	0	0	0	0	0	0	0	0	0	0	0	0	0	0	0	0	0	0	0	0	0	0	0	0	0	0	0	0	0	0	0	0	0	0
33	5	0	70	1	0.544643	0.000736111	0.00166667				0	0	0	0	0	0	0	0	0	0	0	0	0	0	0	0	0	0	0	0	0	0	0	0	0	0	0	0	0	0	0	0	0	0	0	0	0	0	0
34	1	0	58	2	0.125	0	0				0	0	0	0	0	0	0	0	0	0	0	0	0	0	0	0	0	0	0	0	0	0	0	0	0	0	0	0	0	0	0	0	0	0	0	0	0	0	0
34	2	0	58	2	0.330357	0	0				0	0	0	0	0	0	0	0	0	0	0	0	0	0	0	0	0	0	0	0	0	0	0	0	0	0	0	0	0	0	0	0	0	0	0	0	0	0	0
34	3	0	58	2	0.348214	0	0				0	0	0	0	0	0	0	0	0	0	0	0	0	0	0	0	0	0	0	0	0	0	0	0	0	0	0	0	0	0	0	0	0	0	0	0	0	0	0
34	4	0	58	2	0.339286	0	0				0	0	0	0	0	0	0	0	0	0	0	0	0	0	0	0	0	0	0	0	0	0	0	0	0	0	0	0	0	0	0	0	0	0	0	0	0	0	0
34	5	0	58	2	0.410714	0	0				0	0	0	0	0	0	0	0	0	0	0	0	0	0	0	0	0	0	0	0	0	0	0	0	0	0	0	0	0	0	0	0	0	0	0	0	0	0	0
35	1	0	66	2	0.375	0.0034375	0.01875				0	0	0	0	0	0	0	0	0	0	0	0	0	0	0	0	0	0	0	0	0	0	0	0	0	0	0	0	0	0	0	0	0	0	0	0	0	0	0
35	2	0	66	2	0.196429	0.000268421	0.0136842				0	0	0	0	0	0	0	0	0	0	0	0	0	0	0	0	0	0	0	0	0	0	0	0	0	0	0	0	0	0	0	0	0	0	0	0	0	0	0
35	3	0	66	2	0.642857	0.000526667	0.00933333				0	0	0	0	0	0	0	0	0	0	0	0	0	0	0	0	0	0	0	0	0	0	0	0	0	0	0	0	0	0	0	0	0	0	0	0	0	0	0
35	4	0	66	2	0.616071	0.000796667	0.00466667				0	0	0	0	0	0	0	0	0	0	0	0	0	0	0	0	0	0	0	0	0	0	0	0	0	0	0	0	0	0	0	0	0	0	0	0	0	0	0
35	5	0	66	2	0.571429	0.00106667	0				0	0	0	0	0	0	0	0	0	0	0	0	0	0	0	0	0	0	0	0	0	0	0	0	0	0	0	0	0	0	0	0	0	0	0	0	0	0	0
36	1	0	61	1	0.47	0.00258065	0.0225806							1	1	1	1	1	1	0	0	0	0	0	0	0	0	0	1	1	1	0	0	0	0	0	0	0	0	0	0	0	0	0	0	0	0	0	0
36	2	0	61	1	0.3	0.000823529	0.0482353							0	0	0	0	0	0	0	0	0	0	0	0	1	1	1	0	0	0	1	1	1	0	0	0	0	0	0	0	0	0	0	0	0	0	0	0
36	3	0	61	1	0.87	0.00473333	0.126667							1	1	1	1	1	1	0	0	0	0	0	0	0	0	0	0	0	0	0	0	0	0	0	0	0	0	0	0	0	0	0	0	0	2	2	2
36	4	0	61	1	0.52	0.00236667	0.0686905							0	0	0	0	0	0	0	0	0	0	0	0	0	0	0	0	0	0	0	0	0	0	0	0	0	0	0	0	0	0	0	0	0	2	2	2
36	5	0	61	1	0.75	0	0.0107143							0	0	0	0	0	0	0	0	0	0	0	0	0	0	0	0	0	0	0	0	0	0	0	0	0	0	0	0	0	0	0	0	0	1	1	1
37	1	1	68	1	0.5	0	0.00161765													0	0	0	0	0	0	0	0	0	0	0	0	0	0	0	0	0	0	0	0	0	0	0	0	0	0	0
37	2	1	68	1	0.375	0	0.0080597													0	0	0	0	0	0	0	0	0	0	0	0	0	0	0	0	0	0	0	0	0	0	0	0	0	0	0
37	3	1	68	1	0.75	0	0.012													0	0	0	0	0	0	0	0	0	0	0	0	0	0	0	0	0	0	0	0	0	0	0	0	0	0	0
37	4	1	68	1	0.4875	0	0.01475													0	0	0	0	0	0	0	0	0	0	0	0	0	0	0	0	0	0	0	0	0	0	0	0	0	0	0
37	5	1	68	1	0.7	0	0.0175													0	0	0	0	0	0	0	0	0	0	0	0	0	0	0	0	0	0	0	0	0	0	0	0	0	0	0
38	1	0	45	2	0.25	0	0.0583333	2	2	2	2	2	2	0	0	0	0	0	0	0	0	0	0	0	0	0	0	0	0	0	0	0	0	0	0	0	0	0	0	0	0	0	0	0	0	0
38	2	0	45	2	0.0769231	0	0.216216	1	1	1	1	1	1	0	0	0	0	0	0	0	0	0	0	0	0	0	0	0	0	0	0	0	0	0	0	0	0	0	0	0	0	0	0	0	0	0
38	3	0	45	2	0.0384615	0	0.00962963	2	2	2	1	1	1	0	0	0	1	1	1	0	0	0	0	0	0	0	0	0	0	0	0	0	0	0	0	0	0	0	0	0	0	0	0	0	0	0
38	4	0	45	2	0.192308	0	0.0521832	1	1	1	1	1	1	1	1	1	0	0	0	0	0	0	0	0	0	0	0	0	0	0	0	0	0	0	0	0	0	0	0	0	0	0	0	0	0	0
38	5	0	45	2	0.259615	0	0.0947368	2	2	2	2	2	2	1	1	1	0	0	0	1	1	1	0	0	0	0	0	0	0	0	0	0	0	0	0	0	0	0	0	0	0	0	0	0	0	0
39	1	1	65	1	0.342593	0.0051087	0				0	0	0	0	0	0	0	0	0	0	0	0	1	1	1	0	0	0	1	1	1	1	1	1	0	0	0	0	0	0	0	0	0	1	1	1
39	2	1	65	1	0.537037	0	0				0	0	0	0	0	0	0	0	0	0	0	0	1	1	1	0	0	0	1	1	1	1	1	1	0	0	0	0	0	0	0	0	0	1	1	1
39	3	1	65	1	0.296296	0	0				0	0	0	0	0	0	0	0	0	0	0	0	0	0	0	0	0	0	0	0	0	1	1	1	0	0	0	0	0	0	0	0	0	0	0	0
39	4	1	65	1	0.296296	0.000428571	0				0	0	0	0	0	0	0	0	0	0	0	0	0	0	0	0	0	0	0	0	0	1	1	1	0	0	0	0	0	0	0	0	0	0	0	0
39	5	1	65	1	0.166667	0.000857143	0				0	0	0	0	0	0	0	0	0	0	0	0	0	0	0	0	0	0	1	1	1	1	1	1	0	0	0	0	0	0	0	0	0	0	0	0
40	1	0	67	1	0.09375	0	0.2							0	0	0				0	0	0	0	0	0	0	0	0	0	0	0	0	0	0	0	0	0	0	0	0	0	0	0	0	0	0	0	0	0
40	2	0	67	1	0.21875	0	0.123529							0	0	0				0	0	0	0	0	0	0	0	0	0	0	0	0	0	0	0	0	0	0	0	0	0	0	0	0	0	0	0	0	0
40	3	0	67	1	0.177083	0	0.1375							0	0	0				0	0	0	0	0	0	0	0	0	0	0	0	0	0	0	0	0	0	0	0	0	0	0	0	0	0	0	0	0	0
40	4	0	67	1	0.291667	0	0.127321							0	0	0				0	0	0	0	0	0	0	0	0	0	0	0	0	0	0	0	0	0	0	0	0	0	0	0	0	0	0	0	0	0
40	5	0	67	1	0.385417	0	0.117143							0	0	0				0	0	0	0	0	0	0	0	0	1	1	1	1	1	1	0	0	0	0	0	0	0	0	0	0	0	0	0	0	0
41	1	0	58	2	0.192308	0	0.00485				0	0	0				0	0	0	0	0	0	0	0	0	0	0	0	0	0	0	0	0	0	0	0	0	0	0	0	0	0	0	0	0	0
41	2	0	58	2	0.153846	0	0.00485				0	0	0				0	0	0	0	0	0	0	0	0	0	0	0	0	0	0	0	0	0	0	0	0	0	0	0	0	0	0	0	0	0
41	3	0	58	2	0.0961538	0	0.00015				0	0	0				0	0	0	0	0	0	0	0	0	0	0	0	0	0	0	0	0	0	0	0	0	0	0	0	0	0	0	0	0	0
41	4	0	58	2	0.0673077	0	7.5e-05				0	0	0				0	0	0	0	0	0	0	0	0	0	0	0	0	0	0	0	0	0	0	0	0	0	0	0	0	0	0	0	0	0
41	5	0	58	2	0.115385	0	0				0	0	0				0	0	0	0	0	0	0	0	0	0	0	0	0	0	0	0	0	0	0	0	0	0	0	0	0	0	0	0	0	0
42	1	0	61	1	0.0480769	0	0.00129412				0	0	0				0	0	0	0	0	0	0	0	0	0	0	0	0	0	0	0	0	0	0	0	0	0	0	0	0	0	0	0	0	0	0	0	0
42	2	0	61	1	0.0288462	0	0.00452381				0	0	0				0	0	0	0	0	0	0	0	0	0	0	0	0	0	0	0	0	0	0	0	0	0	0	0	0	0	0	0	0	0	0	0	0
42	3	0	61	1	0.0576923	0	0.0130769				0	0	0				0	0	0	0	0	0	0	0	0	0	0	0	0	0	0	0	0	0	0	0	0	0	0	0	0	0	0	0	0	0	0	0	0
42	4	0	61	1	0.0384615	0	0.00653846				0	0	0				0	0	0	0	0	0	0	0	0	0	0	0	0	0	0	0	0	0	0	0	0	0	0	0	0	0	0	0	0	0	0	0	0
42	5	0	61	1	0.0192308	0	0				0	0	0				0	0	0	0	0	0	0	0	0	0	0	0	0	0	0	0	0	0	0	0	0	0	0	0	0	0	0	0	0	0	0	0	0
43	1	0	55	2	0.211538	0.000158824	0				0	0	0	0	0	0	0	0	0	1	1	1	1	1	1	1	1	1	1	1	1	1	1	1	1	1	1	0	0	0	0	0	0	1	1	1	0	0	0
43	2	0	55	2	0.0576923	0	0				0	0	0	0	0	0	0	0	0	0	0	0	0	0	0	0	0	0	0	0	0	0	0	0	0	0	0	0	0	0	0	0	0	0	0	0	0	0	0
43	3	0	55	2	0.0576923	0	0				0	0	0	0	0	0	0	0	0	0	0	0	0	0	0	0	0	0	0	0	0	0	0	0	0	0	0	0	0	0	0	0	0	0	0	0	0	0	0
43	4	0	55	2	0.0576923	0	0				0	0	0	0	0	0	0	0	0	0	0	0	0	0	0	0	0	0	0	0	0	0	0	0	0	0	0	0	0	0	0	0	0	0	0	0	0	0	0
43	5	0	55	2	0.0288462	0	0				0	0	0	0	0	0	0	0	0	0	0	0	0	0	0	0	0	0	0	0	0	0	0	0	1	1	1	0	0	0	0	0	0	0	0	0	0	0	0
44	1	0	51	1	0.159091	0	0.000266667										0	0	0	0	0	0	0	0	0	0	0	0	0	0	0	0	0	0	0	0	0	0	0	0	0	0	0	0	0	0	0	0	0
44	2	0	51	1	0.511364	0	0										0	0	0	0	0	0	0	0	0	0	0	0	0	0	0	0	0	0	0	0	0	0	0	0	0	0	0	0	0	0	0	0	0
44	3	0	51	1	0.147727	0	0.00383333										0	0	0	0	0	0	0	0	0	0	0	0	0	0	0	0	0	0	0	0	0	0	0	0	0	0	0	0	0	0	0	0	0
44	4	0	51	1	0.215909	0	0.00191667										0	0	0	0	0	0	0	0	0	0	0	0	0	0	0	0	0	0	0	0	0	0	0	0	0	0	0	0	0	0	0	0	0
44	5	0	51	1	0.147727	0	0										0	0	0	0	0	0	0	0	0	0	0	0	0	0	0	0	0	0	0	0	0	0	0	0	0	0	0	0	0	0	0	0	0
45	1	0	53	2	0.17	0	0.0103571				0	0	0				0	0	0	0	0	0	0	0	0	0	0	0	0	0	0	0	0	0	0	0	0	0	0	0	0	0	0	0	0	0	0	0	0
45	2	0	53	2	0.26	0	0.00645833				0	0	0				0	0	0	0	0	0	0	0	0	0	0	0	0	0	0	0	0	0	0	0	0	0	0	0	0	0	0	0	0	0	0	0	0
45	3	0	53	2	0.25	0	0.015				0	0	0				0	0	0	0	0	0	0	0	0	0	0	0	0	0	0	0	0	0	0	0	0	0	0	0	0	0	0	0	0	0	0	0	0
45	4	0	53	2	0.4	0	0.0103947				0	0	0				0	0	0	0	0	0	0	0	0	0	0	0	0	0	0	0	0	0	0	0	0	0	0	0	0	0	0	0	0	0	0	0	0
45	5	0	53	2	0.17	0	0.00578947				0	0	0				0	0	0	0	0	0	0	0	0	0	0	0	0	0	0	0	0	0	0	0	0	0	0	0	0	0	0	0	0	0	0	0	0
46	1	0	59	2	0.0277778	0	0							0	0	0	0	0	0	0	0	0	0	0	0	0	0	0	0	0	0	0	0	0	0	0	0	0	0	0	0	0	0	0	0	0	0	0	0
46	2	0	59	2	0.037037	0	0							0	0	0	0	0	0	0	0	0	0	0	0	0	0	0	0	0	0	0	0	0	0	0	0	0	0	0	0	0	0	0	0	0	0	0	0
46	3	0	59	2	0.0185185	0	0							0	0	0	0	0	0	0	0	0	0	0	0	0	0	0	0	0	0	0	0	0	0	0	0	0	0	0	0	0	0	0	0	0	0	0	0
46	4	0	59	2	0.0833333	0	0							0	0	0	0	0	0	0	0	0	0	0	0	0	0	0	0	0	0	0	0	0	0	0	0	0	0	0	0	0	0	0	0	0	0	0	0
46	5	0	59	2	0.0462963	0	0							0	0	0	0	0	0	0	0	0	0	0	0	0	0	0	0	0	0	0	0	0	0	0	0	0	0	0	0	0	0	0	0	0	0	0	0
47	1	0	62	1	0.0833333	0	0				0	0	0				0	0	0	0	0	0	0	0	0				0	0	0	0	0	0	0	0	0	0	0	0				0	0	0
47	2	0	62	1	0.27381	0	0.000146774				0	0	0				0	0	0	0	0	0	0	0	0				0	0	0	0	0	0	0	0	0	0	0	0				0	0	0
47	3	0	62	1	0.142857	0	0.00421429				0	0	0				0	0	0	0	0	0	0	0	0				0	0	0	0	0	0	0	0	0	0	0	0				0	0	0
47	4	0	62	1	0	0	0.00210714				0	0	0				0	0	0	0	0	0	0	0	0				0	0	0	0	0	0	0	0	0	0	0	0				1	1	1
47	5	0	62	1	0.0357143	0	0				0	0	0				0	0	0	0	0	0	0	0	0				0	0	0	0	0	0	0	0	0	0	0	0				0	0	0
48	1	0	53	2	0.125	0	0.000975							0	0	0	0	0	0	0	0	0	0	0	0	0	0	0				0	0	0	0	0	0	0	0	0	0	0	0	0	0	0	0	0	0
48	2	0	53	2	0.0865385	0	0.00461538							0	0	0	0	0	0	0	0	0	0	0	0	0	0	0				0	0	0	0	0	0	0	0	0	0	0	0	0	0	0	0	0	0
48	3	0	53	2	0.211538	0	0.00338028							0	0	0	0	0	0	0	0	0	0	0	0	0	0	0				0	0	0	0	0	0	0	0	0	0	0	0	0	0	0	0	0	0
48	4	0	53	2	0.134615	0	0.00169014							0	0	0	0	0	0	0	0	0	0	0	0	0	0	0				0	0	0	0	0	0	0	0	0	0	0	0	0	0	0	0	0	0
48	5	0	53	2	0.125	0	0							0	0	0	0	0	0	0	0	0	0	0	0	0	0	0				0	0	0	0	0	0	0	0	0	0	0	0	0	0	0	0	0	0
49	1	0	60	1	0.0267857	0	0.000322581				0	0	0	0	0	0	0	0	0	0	0	0	0	0	0	0	0	0	0	0	0	0	0	0	0	0	0	0	0	0	0	0	0	0	0	0	0	0	0
49	2	0	60	1	0.125	0	0.0011				0	0	0	0	0	0	0	0	0	0	0	0	0	0	0	0	0	0	0	0	0	0	0	0	0	0	0	0	0	0	0	0	0	0	0	0	0	0	0
49	3	0	60	1	0.348214	0	0.00536585				0	0	0	0	0	0	0	0	0	0	0	0	0	0	0	0	0	0	0	0	0	0	0	0	0	0	0	0	0	0	0	0	0	0	0	0	0	0	0
49	4	0	60	1	0.151786	0	0.00278531				0	0	0	0	0	0	0	0	0	0	0	0	0	0	0	0	0	0	0	0	0	0	0	0	0	0	0	0	0	0	0	0	0	0	0	0	0	0	0
49	5	0	60	1	0.0982143	0	0.000204762				0	0	0	0	0	0	0	0	0	0	0	0	0	0	0	0	0	0	0	0	0	0	0	0	0	0	0	0	0	0	0	0	0	0	0	0	0	0	0
50	1	0	68	1	0.12963	0	0.0166667				0	0	0	0	0	0	0	0	0	0	0	0	0	0	0	0	0	0	0	0	0	0	0	0	0	0	0	0	0	0	0	0	0	0	0	0	0	0	0
50	2	0	68	1	0.0555556	0	0.005				0	0	0	0	0	0	0	0	0	0	0	0	0	0	0	0	0	0	0	0	0	0	0	0	0	0	0	0	0	0	0	0	0	0	0	0	0	0	0
50	3	0	68	1	0.0555556	0	0.0636364				0	0	0	0	0	0	0	0	0	0	0	0	0	0	0	0	0	0	0	0	0	0	0	0	0	0	0	0	0	0	0	0	0	0	0	0	0	0	0
50	4	0	68	1	0.240741	0	0.0525325				0	0	0	0	0	0	0	0	0	0	0	0	0	0	0	0	0	0	0	0	0	0	0	0	0	0	0	0	0	0	0	0	0	0	0	0	0	0	0
50	5	0	68	1	0.0277778	0	0.0414286				0	0	0	0	0	0	0	0	0	0	0	0	0	0	0	0	0	0	0	0	0	0	0	0	0	0	0	0	0	0	0	0	0	0	0	0	0	0	0
51	1	0	62	2	0.08	0	0.00371429							0	0	0	0	0	0	0	0	0	0	0	0	0	0	0	0	0	0	0	0	0	0	0	0	0	0	0				0	0	0	0	0	0
51	2	0	62	2	0.15	0	0.0393333							0	0	0	0	0	0	0	0	0	0	0	0	0	0	0	0	0	0	0	0	0	0	0	0	0	0	0				0	0	0	0	0	0
51	3	0	62	2	0.08	0	0.0133333							0	0	0	0	0	0	0	0	0	0	0	0	0	0	0	0	0	0	0	0	0	0	0	0	0	0	0				0	0	0	0	0	0
51	4	0	62	2	0.13	0	0.00666667							1	1	1	0	0	0	0	0	0	0	0	0	0	0	0	0	0	0	0	0	0	0	0	0	0	0	0				0	0	0	0	0	0
51	5	0	62	2	0.14	0	0							1	1	1	0	0	0	0	0	0	0	0	0	0	0	0	0	0	0	0	0	0	0	0	0	0	0	0				0	0	0	0	0	0
52	1	0	56	2	0	0	0				0	0	0	0	0	0	0	0	0	0	0	0	0	0	0	0	0	0	0	0	0	0	0	0	0	0	0	0	0	0				0	0	0	0	0	0
52	2	0	56	2	0.0833333	0	0				0	0	0	0	0	0	0	0	0	0	0	0	0	0	0	0	0	0	0	0	0	0	0	0	0	0	0	0	0	0				0	0	0	0	0	0
52	3	0	56	2	0.0833333	0	0				0	0	0	0	0	0	0	0	0	0	0	0	0	0	0	0	0	0	0	0	0	0	0	0	0	0	0	0	0	0				0	0	0	0	0	0
52	4	0	56	2	0.25	0	0				0	0	0	0	0	0	0	0	0	0	0	0	0	0	0	0	0	0	0	0	0	0	0	0	0	0	0	0	0	0				0	0	0	0	0	0
52	5	0	56	2	0.111111	0	0				0	0	0	0	0	0	0	0	0	0	0	0	0	0	0	0	0	0	0	0	0	0	0	0	0	0	0	0	0	0				0	0	0	0	0	0
53	1	0	37	1	0.05	0	0.104651							0	0	0	1	1	1	1	1	1	0	0	0	1	1	1	1	1	1	1	1	1	1	1	1	0	0	0	0	0	0	1	1	1	0	0	0
53	2	0	37	1	0.14	0	0.0754545							0	0	0	1	1	1	1	1	1	0	0	0	1	1	1	1	1	1	1	1	1	1	1	1	0	0	0	0	0	0	1	1	1	0	0	0
53	3	0	37	1	0.12	0	0.028125							0	0	0	1	1	1	1	1	1	0	0	0	1	1	1	1	1	1	1	1	1	1	1	1	0	0	0	0	0	0	1	1	1	0	0	0
53	4	0	37	1	0.21	0	0.0181875							0	0	0	1	1	1	1	1	1	0	0	0	1	1	1	1	1	1	1	1	1	1	1	1	0	0	0	0	0	0	1	1	1	0	0	0
53	5	0	37	1	0.06	0	0.00825							0	0	0	1	1	1	0	0	0	0	0	0	1	1	1	1	1	1	1	1	1	1	1	1	0	0	0	0	0	0	1	1	1	0	0	0
54	1	0	41	2	0	0	0.00116667				0	0	0	0	0	0	0	0	0	0	0	0	0	0	0	0	0	0	1	1	1	1	1	1	1	1	1	0	0	0	0	0	0	0	0	0	0	0	0
54	2	0	41	2	0.0673077	0	0.00777778				0	0	0	0	0	0	0	0	0	0	0	0	0	0	0	0	0	0	1	1	1	1	1	1	1	1	1	0	0	0	0	0	0	0	0	0	0	0	0
54	3	0	41	2	0.0673077	0	0.00192857				0	0	0	0	0	0	0	0	0	0	0	0	0	0	0	0	0	0	1	1	1	1	1	1	1	1	1	0	0	0	0	0	0	0	0	0	0	0	0
54	4	0	41	2	0.0576923	0	0.00553875				0	0	0	0	0	0	0	0	0	0	0	0	0	0	0	1	1	1	1	1	1	1	1	1	1	1	1	0	0	0	0	0	0	0	0	0	0	0	0
54	5	0	41	2	0.0288462	0	0.00914894				0	0	0	0	0	0	0	0	0	0	0	0	0	0	0	1	1	1	1	1	1	1	1	1	1	1	1	0	0	0	0	0	0	0	0	0	0	0	0
55	1	0	63	2	0.25	0	0.00881356				0	0	0	0	0	0	0	0	0	0	0	0	0	0	0	0	0	0	0	0	0	0	0	0	0	0	0	0	0	0	0	0	0	0	0	0	0	0	0
55	2	0	63	2	0.285714	0	0.056				0	0	0	0	0	0	0	0	0	0	0	0	0	0	0	0	0	0	0	0	0	0	0	0	0	0	0	0	0	0	0	0	0	0	0	0	0	0	0
55	3	0	63	2	0.214286	0	0.00761905				0	0	0	0	0	0	0	0	0	0	0	0	0	0	0	0	0	0	0	0	0	0	0	0	0	0	0	0	0	0	0	0	0	0	0	0	0	0	0
55	4	0	63	2	0.196429	0	0.00380952				0	0	0	1	1	1	0	0	0	0	0	0	0	0	0	0	0	0	0	0	0	0	0	0	0	0	0	0	0	0	0	0	0	0	0	0	0	0	0
55	5	0	63	2	0.0357143	0	0				0	0	0	1	1	1	0	0	0	0	0	0	0	0	0	0	0	0	0	0	0	0	0	0	0	0	0	0	0	0	0	0	0	0	0	0	0	0	0
56	1	0	58	2	0.0925926	0	0				0	0	0	0	0	0	0	0	0	0	0	0	0	0	0	0	0	0	0	0	0	0	0	0	0	0	0	0	0	0	0	0	0	0	0	0	0	0	0
56	2	0	58	2	0.12037	0	0				0	0	0	0	0	0	0	0	0	0	0	0	0	0	0	0	0	0	0	0	0	0	0	0	0	0	0	0	0	0	0	0	0	0	0	0	0	0	0
56	3	0	58	2	0.157407	0	0				0	0	0	0	0	0	0	0	0	0	0	0	0	0	0	0	0	0	0	0	0	0	0	0	0	0	0	0	0	0	0	0	0	0	0	0	0	0	0
56	4	0	58	2	0.12963	0	0				0	0	0	0	0	0	0	0	0	0	0	0	0	0	0	0	0	0	0	0	0	0	0	0	0	0	0	0	0	0	0	0	0	0	0	0	0	0	0
56	5	0	58	2	0.324074	0	0				0	0	0	0	0	0	0	0	0	0	0	0	0	0	0	0	0	0	0	0	0	0	0	0	0	0	0	0	0	0	0	0	0	0	0	0	0	0	0
57	1	0	38	2	0.14	0	0.00129167				0	0	0	0	0	0	0	0	0	0	0	0	0	0	0	0	0	0				0	0	0	0	0	0	0	0	0	0	0	0	0	0	0
57	2	0	38	2	0.16	0	0.00535354				0	0	0	0	0	0	0	0	0	0	0	0	0	0	0	0	0	0				0	0	0	0	0	0	0	0	0	0	0	0	0	0	0
57	3	0	38	2	0.12	0	0.00647059				0	0	0	0	0	0	0	0	0	0	0	0	0	0	0	0	0	0				0	0	0	0	0	0	0	0	0	0	0	0	0	0	0
57	4	0	38	2	0.09	0	0.00323529				0	0	0	0	0	0	0	0	0	0	0	0	0	0	0	0	0	0				0	0	0	0	0	0	0	0	0	0	0	0	0	0	0
57	5	0	38	2	0.14	0	0				0	0	0	0	0	0	0	0	0	0	0	0	0	0	0	0	0	0				0	0	0	0	0	0	0	0	0	0	0	0	0	0	0
58	1	0	51	2	0.101852	0	0							0	0	0	0	0	0	0	0	0	0	0	0	0	0	0	0	0	0	0	0	0	0	0	0	0	0	0	0	0	0	0	0	0	0	0	0
58	2	0	51	2	0.25	0	0							0	0	0	0	0	0	0	0	0	0	0	0	0	0	0	0	0	0	0	0	0	0	0	0	0	0	0	0	0	0	0	0	0	0	0	0
58	3	0	51	2	0.324074	0	0							0	0	0	0	0	0	0	0	0	0	0	0	0	0	0	0	0	0	0	0	0	0	0	0	0	0	0	0	0	0	0	0	0	0	0	0
58	4	0	51	2	0.203704	0	0							0	0	0	0	0	0	0	0	0	0	0	0	0	0	0	1	1	1	1	1	1	0	0	0	0	0	0	0	0	0	0	0	0	0	0	0
58	5	0	51	2	0.231481	0	0							0	0	0	0	0	0	0	0	0	0	0	0	0	0	0	1	1	1	1	1	1	0	0	0	0	0	0	0	0	0	0	0	0	0	0	0
59	1	0	40	2	0.1	0	0				0	0	0	0	0	0	0	0	0	0	0	0	0	0	0	0	0	0	0	0	0	0	0	0	0	0	0	0	0	0	0	0	0	0	0	0	0	0	0
59	2	0	40	2	0.2	0	0				0	0	0	0	0	0	0	0	0	0	0	0	0	0	0	0	0	0	0	0	0	0	0	0	0	0	0	0	0	0	0	0	0	0	0	0	0	0	0
59	3	0	40	2	0.158333	0	0				0	0	0	0	0	0	0	0	0	0	0	0	0	0	0	0	0	0	0	0	0	0	0	0	0	0	0	0	0	0	0	0	0	0	0	0	0	0	0
59	4	0	40	2	0.183333	0	0				0	0	0	0	0	0	0	0	0	0	0	0	0	0	0	0	0	0	0	0	0	0	0	0	0	0	0	0	0	0	0	0	0	0	0	0	0	0	0
59	5	0	40	2	0.208333	0	0				0	0	0	0	0	0	0	0	0	0	0	0	0	0	0	0	0	0	0	0	0	0	0	0	0	0	0	0	0	0	0	0	0	0	0	0	0	0	0
60	1	0	33	1	0.0887097	0	0				0	0	0	0	0	0	0	0	0	0	0	0	0	0	0	0	0	0	0	0	0	0	0	0	0	0	0	0	0	0	0	0	0	0	0	0	0	0	0
60	2	0	33	1	0.112903	0	0				0	0	0	0	0	0	0	0	0	0	0	0	0	0	0	0	0	0	0	0	0	0	0	0	0	0	0	0	0	0	0	0	0	0	0	0	0	0	0
60	3	0	33	1	0.104839	0	0				0	0	0	0	0	0	0	0	0	0	0	0	0	0	0	0	0	0	0	0	0	0	0	0	0	0	0	0	0	0	0	0	0	0	0	0	0	0	0
60	4	0	33	1	0.0725806	0	0				0	0	0	0	0	0	0	0	0	0	0	0	0	0	0	0	0	0	0	0	0	0	0	0	0	0	0	0	0	0	0	0	0	0	0	0	0	0	0
60	5	0	33	1	0.145161	0	0				0	0	0	0	0	0	0	0	0	0	0	0	0	0	0	0	0	0	0	0	0	0	0	0	0	0	0	0	0	0	0	0	0	0	0	0	0	0	0
61	1	0	67	1	0.0227273	0	0.0139394										0	0	0	0	0	0	1	1	1							1	1	1	0	0	0	0	0	0	0	0	0	0	0	0	0	0	0
61	2	0	67	1	0.102273	0	0.0168421										0	0	0	0	0	0	1	1	1							1	1	1	0	0	0	0	0	0	0	0	0	0	0	0	0	0	0
61	3	0	67	1	0.0909091	0	0.0215686										0	0	0	0	0	0	0	0	0							0	0	0	0	0	0	0	0	0	0	0	0	0	0	0	0	0	0
61	4	0	67	1	0.0454545	0	0.0107843										0	0	0	0	0	0	0	0	0							0	0	0	0	0	0	0	0	0	0	0	0	0	0	0	0	0	0
61	5	0	67	1	0.136364	0	0										0	0	0	0	0	0	0	0	0							0	0	0	0	0	0	0	0	0	0	0	0	0	0	0	0	0	0
62	1	0	60	2	0.0714286	0	0.000845455				0	0	0	0	0	0	0	0	0	0	0	0	0	0	0	0	0	0	0	0	0	0	0	0	0	0	0	0	0	0	0	0	0	0	0	0	0	0	0
62	2	0	60	2	0.0982143	0	0.000576271				0	0	0	0	0	0	0	0	0	0	0	0	0	0	0	0	0	0	0	0	0	0	0	0	0	0	0	0	0	0	0	0	0	0	0	0	0	0	0
62	3	0	60	2	0.1875	0	0.00376				0	0	0	0	0	0	0	0	0	0	0	0	0	0	0	0	0	0	0	0	0	0	0	0	0	0	0	0	0	0	0	0	0	0	0	0	0	0	0
62	4	0	60	2	0.151786	0	0.00191437				0	0	0	0	0	0	0	0	0	0	0	0	0	0	0	0	0	0	0	0	0	0	0	0	0	0	0	0	0	0	0	0	0	0	0	0	0	0	0
62	5	0	60	2	0.169643	0	6.875e-05				0	0	0	0	0	0	0	0	0	0	0	0	0	0	0	0	0	0	0	0	0	0	0	0	0	0	0	0	0	0	0	0	0	0	0	0	0	0	0
63	1	0	39	1	0.633929	0.00513514	0.0378378				0	0	0	0	0	0	0	0	0	0	0	0	0	0	0	0	0	0	0	0	0	1	1	1	0	0	0	0	0	0	0	0	0	0	0	0	0	0	0
63	2	0	39	1	0.625	0	0.000753846				0	0	0	0	0	0	0	0	0	0	0	0	0	0	0	0	0	0	0	0	0	0	0	0	0	0	0	0	0	0	0	0	0	0	0	0	0	0	0
63	3	0	39	1	0.321429	0.000777778	0.105556				0	0	0	0	0	0	0	0	0	0	0	0	0	0	0	0	0	0	0	0	0	0	0	0	0	0	0	0	0	0	0	0	0	0	0	0	0	0	0
63	4	0	39	1	0.383929	0.00663889	0.0965278				0	0	0	0	0	0	0	0	0	0	0	0	0	0	0	0	0	0	0	0	0	0	0	0	0	0	0	0	0	0	0	0	0	0	0	0	0	0	0
63	5	0	39	1	0.785714	0.0125	0.0875				0	0	0	0	0	0	0	0	0	0	0	0	0	0	0	1	1	1	1	1	1	1	1	1	1	1	1	0	0	0	0	0	0	0	0	0	0	0	0
64	1	0	60	2	0.330357	0	0.00138462				0	0	0	0	0	0	0	0	0	0	0	0	0	0	0	0	0	0	0	0	0	0	0	0	0	0	0	0	0	0	0	0	0	0	0	0	0	0	0
64	2	0	60	2	0.205357	0	0.00810811				0	0	0	0	0	0	0	0	0	0	0	0	0	0	0	0	0	0	0	0	0	0	0	0	0	0	0	0	0	0	0	0	0	0	0	0	0	0	0
64	3	0	60	2	0.0625	0	0.126667				0	0	0	0	0	0	0	0	0	0	0	0	0	0	0	0	0	0	0	0	0	0	0	0	0	0	0	0	0	0	0	0	0	0	0	0	0	0	0
64	4	0	60	2	0.0535714	0	0.0702954				0	0	0	0	0	0	0	0	0	0	0	0	0	0	0	0	0	0	0	0	0	0	0	0	0	0	0	0	0	0	0	0	0	0	0	0	0	0	0
64	5	0	60	2	0.0446429	0	0.0139241				0	0	0	0	0	0	0	0	0	0	0	0	0	0	0	0	0	0	0	0	0	0	0	0	0	0	0	0	0	0	0	0	0	0	0	0	0	0	0
65	1	0	67	1	0.680556	0	0.00159259				0	0	0	0	0	0	0	0	0				0	0	0	0	0	0										0	0	0				0	0	0	0	0	0
65	2	0	67	1	0.583333	0	0				0	0	0	0	0	0	0	0	0				0	0	0	0	0	0										0	0	0				0	0	0	0	0	0
65	3	0	67	1	0.5	0	0.0254545				0	0	0	0	0	0	0	0	0				0	0	0	0	0	0										0	0	0				0	0	0	0	0	0
65	4	0	67	1	0.430556	0	0.0138273				0	0	0	0	0	0	0	0	0				0	0	0	0	0	0										0	0	0				0	0	0	0	0	0
65	5	0	67	1	0.277778	0	0.0022				0	0	0	0	0	0	0	0	0				0	0	0	0	0	0										0	0	0				0	0	0	0	0	0
66	1	0	64	1	0.18	0	0				0	0	0				0	0	0	0	0	0	0	0	0	0	0	0							0	0	0	0	0	0	2	2	2	1	1	1
66	2	0	64	1	0.18	0	0.00882353				0	0	0				0	0	0	0	0	0	0	0	0	0	0	0							0	0	0	0	0	0	1	1	1	2	2	2
66	3	0	64	1	0.208333	0	0.00431818				0	0	0				0	0	0	0	0	0	0	0	0	0	0	0							0	0	0	0	0	0	1	1	1	1	1	1
66	4	0	64	1	0.260417	0	0.00215909				0	0	0				0	0	0	0	0	0	0	0	0	0	0	0							0	0	0	0	0	0	1	1	1	1	1	1
66	5	0	64	1	0.177083	0	0				0	0	0				0	0	0	0	0	0	0	0	0	0	0	0							0	0	0	0	0	0	2	2	2	1	1	1
67	1	0	68	1	0.37	5.97403e-05	0.00675325				0	0	0	0	0	0	0	0	0				0	0	0	0	0	0	0	0	0	0	0	0	0	0	0	0	0	0	0	0	0	0	0	0	0	0	0
67	2	0	68	1	0.39	0	0				0	0	0	0	0	0	0	0	0				0	0	0	0	0	0	0	0	0	0	0	0	0	0	0	0	0	0	0	0	0	0	0	0	0	0	0
67	3	0	68	1	0.31	0	0				0	0	0	0	0	0	0	0	0				0	0	0	0	0	0	0	0	0	0	0	0	0	0	0	0	0	0	0	0	0	0	0	0	0	0	0
67	4	0	68	1	0.35	0	0				0	0	0	0	0	0	0	0	0				0	0	0	0	0	0	0	0	0	0	0	0	0	0	0	0	0	0	0	0	0	0	0	0	0	0	0
67	5	0	68	1	0.29	0	0				0	0	0	0	0	0	0	0	0				0	0	0	0	0	0	0	0	0	0	0	0	0	0	0	0	0	0	0	0	0	0	0	0	0	0	0
68	1	0	66	2	0.25	0	0.000767442				0	0	0	0	0	0	0	0	0	0	0	0	0	0	0	0	0	0	0	0	0	0	0	0	0	0	0	0	0	0	0	0	0				0	0	0
68	2	0	66	2	0.282609	0	0.0842105				0	0	0	0	0	0	0	0	0	0	0	0	0	0	0	0	0	0	0	0	0	0	0	0	0	0	0	0	0	0	0	0	0				0	0	0
68	3	0	66	2	0.25	0	0.002				0	0	0	0	0	0	0	0	0	0	0	0	0	0	0	0	0	0	0	0	0	0	0	0	0	0	0	0	0	0	0	0	0				0	0	0
68	4	0	66	2	0.369565	0	0.00872727				0	0	0	0	0	0	0	0	0	0	0	0	0	0	0	0	0	0	0	0	0	0	0	0	0	0	0	0	0	0	0	0	0				0	0	0
68	5	0	66	2	0.478261	0	0.0154545				0	0	0	0	0	0	0	0	0	0	0	0	0	0	0	0	0	0	0	0	0	0	0	0	0	0	0	0	0	0	0	0	0				0	0	0
69	1	0	68	1	0.07	0	0				0	0	0	0	0	0	0	0	0	0	0	0	0	0	0	0	0	0	0	0	0	0	0	0	0	0	0	0	0	0	0	0	0	0	0	0	0	0	0
69	2	0	68	1	0.16	0	0				0	0	0	0	0	0	0	0	0	0	0	0	0	0	0	0	0	0	0	0	0	0	0	0	0	0	0	0	0	0	0	0	0	0	0	0	0	0	0
69	3	0	68	1	0.11	0	0				0	0	0	0	0	0	0	0	0	0	0	0	0	0	0	0	0	0	0	0	0	0	0	0	0	0	0	0	0	0	0	0	0	0	0	0	0	0	0
69	4	0	68	1	0.05	0	0				0	0	0	0	0	0	0	0	0	0	0	0	0	0	0	0	0	0	0	0	0	0	0	0	0	0	0	0	0	0	0	0	0	0	0	0	0	0	0
69	5	0	68	1	0.14	0	0				0	0	0	0	0	0	0	0	0	0	0	0	0	0	0	0	0	0	0	0	0	0	0	0	0	0	0	0	0	0	0	0	0	0	0	0	0	0	0
70	1	0	63	2	0.240741	0	0				0	0	0	0	0	0	0	0	0	0	0	0	0	0	0	0	0	0	0	0	0	0	0	0	0	0	0	0	0	0	0	0	0	0	0	0
70	2	0	63	2	0.259259	0	0				0	0	0	0	0	0	0	0	0	0	0	0	0	0	0	0	0	0	0	0	0	0	0	0	0	0	0	0	0	0	0	0	0	0	0	0
70	3	0	63	2	0.324074	0	0				0	0	0	0	0	0	0	0	0	0	0	0	0	0	0	0	0	0	1	1	1	1	1	1	1	1	1	0	0	0	0	0	0	0	0	0
70	4	0	63	2	0.231481	0	0				0	0	0	0	0	0	0	0	0	0	0	0	0	0	0	0	0	0	0	0	0	0	0	0	0	0	0	0	0	0	0	0	0	0	0	0
70	5	0	63	2	0.305556	0	0				0	0	0	0	0	0	0	0	0	0	0	0	0	0	0	0	0	0	1	1	1	1	1	1	0	0	0	0	0	0	0	0	0	0	0	0
71	1	0	65	2	0.0454545	0	0.0154054							0	0	0	1	1	1	0	0	0	0	0	0	0	0	0							0	0	0	0	0	0	1	1	1	2	2	2
71	2	0	65	2	0.0909091	0	0.00146154							0	0	0	2	2	2	1	1	1	1	1	1	0	0	0							0	0	0	1	1	1	2	2	2	2	2	2
71	3	0	65	2	0.0795455	0	0.000655172							1	1	1	2	2	2	1	1	1	1	1	1	1	1	1							1	1	1	1	1	1	2	2	2	2	2	2
71	4	0	65	2	0.284091	0	0.000327586							0	0	0	2	2	2	1	1	1	1	1	1	1	1	1							1	1	1	1	1	1	2	2	2	2	2	2
71	5	0	65	2	0.125	0	0							0	0	0	1	1	1	0	0	0	1	1	1	1	1	1							1	1	1	1	1	1	2	2	2	2	2	2
72	1	0	58	2	0.375	3.61111e-05	0.0375							0	0	0	0	0	0	0	0	0	0	0	0	1	1	1	2	2	2	2	2	2	2	2	2	1	1	1	2	2	2
72	2	0	58	2	0.520833	0	0.0769231							0	0	0	0	0	0	0	0	0	1	1	1	1	1	1	1	1	1	2	2	2	2	2	2	1	1	1	2	2	2
72	3	0	58	2	0.65625	0.0005875	0.01375							0	0	0	1	1	1	1	1	1	1	1	1	1	1	1	2	2	2	2	2	2	2	2	2	1	1	1	2	2	2
72	4	0	58	2	0.520833	0.000401442	0.0172596							0	0	0	0	0	0	0	0	0	1	1	1	2	2	2	2	2	2	2	2	2	2	2	2	1	1	1	2	2	2
72	5	0	58	2	0.375	0.000215385	0.0207692							0	0	0	0	0	0	0	0	0	0	0	0	1	1	1	1	1	1	1	1	1	1	1	1	1	1	1	2	2	2
73	1	0	55	1	0.09	0	0.00180392				0	0	0	0	0	0	0	0	0	0	0	0	0	0	0	0	0	0	0	0	0	0	0	0	0	0	0	0	0	0	0	0	0	0	0	0	0	0	0
73	2	0	55	1	0.44	0	0.0369231				1	1	1	0	0	0	0	0	0	0	0	0	0	0	0	0	0	0	1	1	1	1	1	1	1	1	1	0	0	0	1	1	1	0	0	0	0	0	0
73	3	0	55	1	0.22	0	0.0119565				1	1	1	0	0	0	0	0	0	0	0	0	0	0	0	1	1	1	1	1	1	1	1	1	0	0	0	0	0	0	0	0	0	0	0	0	0	0	0
73	4	0	55	1	0.36	0	0.0103533				1	1	1	0	0	0	0	0	0	0	0	0	0	0	0	0	0	0	1	1	1	1	1	1	0	0	0	0	0	0	0	0	0	0	0	0	0	0	0
73	5	0	55	1	0.36	0	0.00875				2	2	2	0	0	0	0	0	0	0	0	0	0	0	0	0	0	0	0	0	0	0	0	0	0	0	0	0	0	0	0	0	0	0	0	0	0	0	0
74	1	0	56	2	0.101852	0	0	0	0	0	0	0	0	0	0	0	0	0	0	0	0	0	0	0	0	1	1	1	1	1	1	1	1	1	1	1	1	0	0	0	1	1	1				0	0	0
74	2	0	56	2	0.0925926	0	0	0	0	0	0	0	0	0	0	0	0	0	0	0	0	0	0	0	0	1	1	1	1	1	1	1	1	1	1	1	1	0	0	0	1	1	1				0	0	0
74	3	0	56	2	0.148148	0	0	0	0	0	0	0	0	0	0	0	1	1	1	1	1	1	0	0	0	1	1	1	1	1	1	1	1	1	1	1	1	1	1	1	1	1	1				0	0	0
74	4	0	56	2	0.166667	0	0	0	0	0	0	0	0	0	0	0	1	1	1	1	1	1	0	0	0	1	1	1	1	1	1	1	1	1	1	1	1	0	0	0	1	1	1				0	0	0
74	5	0	56	2	0.12963	0	0	0	0	0	0	0	0	0	0	0	0	0	0	0	0	0	0	0	0	1	1	1	1	1	1	1	1	1	1	1	1	0	0	0	1	1	1				0	0	0
75	1	0	59	1	0.384615	0	0										0	0	0	0	0	0	0	0	0	0	0	0	0	0	0	0	0	0	0	0	0	0	0	0	0	0	0	0	0	0	0	0	0
75	2	0	59	1	0.557692	0	0										0	0	0	0	0	0	0	0	0	0	0	0	0	0	0	0	0	0	0	0	0	0	0	0	0	0	0	0	0	0	0	0	0
75	3	0	59	1	0.451923	0	0										0	0	0	0	0	0	0	0	0	0	0	0	0	0	0	0	0	0	0	0	0	0	0	0	0	0	0	0	0	0	0	0	0
75	4	0	59	1	0.432692	0	0										0	0	0	0	0	0	0	0	0	0	0	0	1	1	1	1	1	1	0	0	0	0	0	0	0	0	0	0	0	0	0	0	0
75	5	0	59	1	0.211538	0	0										0	0	0	0	0	0	0	0	0	0	0	0	1	1	1	1	1	1	0	0	0	0	0	0	0	0	0	0	0	0	0	0	0
76	1	0	45	2	0.0948276	0	0.00392857	0	0	0	0	0	0	0	0	0	0	0	0	0	0	0	0	0	0	0	0	0	0	0	0	0	0	0	0	0	0	0	0	0	0	0	0	0	0	0	0	0	0
76	2	0	45	2	0.344828	0	0.0114706	0	0	0	0	0	0	0	0	0	0	0	0	0	0	0	0	0	0	0	0	0	0	0	0	0	0	0	0	0	0	0	0	0	0	0	0	0	0	0	1	1	1
76	3	0	45	2	0.189655	0	0.0284211	0	0	0	0	0	0	0	0	0	0	0	0	0	0	0	0	0	0	0	0	0	1	1	1	1	1	1	0	0	0	0	0	0	0	0	0	0	0	0	0	0	0
76	4	0	45	2	0.232759	0	0.0184962	0	0	0	0	0	0	0	0	0	0	0	0	0	0	0	0	0	0	0	0	0	0	0	0	0	0	0	0	0	0	0	0	0	0	0	0	0	0	0	0	0	0
76	5	0	45	2	0.310345	0	0.00857143	0	0	0	0	0	0	0	0	0	0	0	0	0	0	0	0	0	0	0	0	0	1	1	1	1	1	1	1	1	1	0	0	0	0	0	0	0	0	0	0	0	0
77	1	0	61	1	0.528846	0	0.0385							0	0	0	0	0	0	0	0	0	1	1	1	0	0	0	1	1	1	2	2	2	1	1	1	1	1	1	0	0	0	0	0	0
77	2	0	61	1	0.682692	0	0.0909091							0	0	0	0	0	0	0	0	0	1	1	1	2	2	2	2	2	2	2	2	2	1	1	1	1	1	1	0	0	0	0	0	0
77	3	0	61	1	0.461538	0	0.035							0	0	0	0	0	0	0	0	0	1	1	1	2	2	2	2	2	2	2	2	2	1	1	1	0	0	0	0	0	0	0	0	0
77	4	0	61	1	0.451923	0	0.0305769							0	0	0	0	0	0	0	0	0	0	0	0	0	0	0	0	0	0	0	0	0	0	0	0	0	0	0	0	0	0	0	0	0
77	5	0	61	1	0.423077	0	0.0261538							0	0	0	0	0	0	0	0	0	1	1	1	2	2	2	2	2	2	2	2	2	1	1	1	1	1	1	0	0	0	0	0	0
78	1	0	72	1	0.305556	0	0.0540541							0	0	0	0	0	0	1	1	1	0	0	0							0	0	0	0	0	0	0	0	0	0	0	0	0	0	0
78	2	0	72	1	0.625	0	0.0340909							0	0	0	0	0	0	0	0	0	0	0	0							0	0	0	0	0	0	0	0	0	0	0	0	0	0	0
78	3	0	72	1	0.652778	0	0.019697							0	0	0	0	0	0	0	0	0	0	0	0							0	0	0	0	0	0	0	0	0	0	0	0	0	0	0
78	4	0	72	1	0.75	0	0.046805							0	0	0	0	0	0	1	1	1	0	0	0							0	0	0	0	0	0	0	0	0	0	0	0	0	0	0
78	5	0	72	1	0.527778	0	0.073913							0	0	0	0	0	0	2	2	2	0	0	0							0	0	0	0	0	0	0	0	0	0	0	0	0	0	0
79	1	0	63	2	0	0	0.00156364				0	0	0	0	0	0	0	0	0	0	0	0	0	0	0	0	0	0							0	0	0	0	0	0	0	0	0				0	0	0
79	2	0	63	2	0.0217391	0	0.00113793				0	0	0	0	0	0	0	0	0	0	0	0	0	0	0	0	0	0							0	0	0	0	0	0	0	0	0				0	0	0
79	3	0	63	2	0.0217391	0	0.0125926				0	0	0	0	0	0	0	0	0	0	0	0	0	0	0	0	0	0							0	0	0	0	0	0	0	0	0				0	0	0
79	4	0	63	2	0	0	0.00891534				0	0	0	0	0	0	0	0	0	0	0	0	0	0	0	0	0	0							0	0	0	0	0	0	0	0	0				0	0	0
79	5	0	63	2	0	0	0.0052381				0	0	0	0	0	0	0	0	0	0	0	0	0	0	0	0	0	0							0	0	0	0	0	0	0	0	0				0	0	0
80	1	0	58	1	0.14	0	0.00288136	0	0	0	0	0	0	0	0	0	0	0	0	0	0	0	0	0	0	0	0	0	0	0	0	0	0	0	0	0	0	0	0	0	0	0	0	0	0	0
80	2	0	58	1	0.07	0	0.00711111	0	0	0	0	0	0	0	0	0	0	0	0	0	0	0	0	0	0	0	0	0	0	0	0	0	0	0	0	0	0	0	0	0	0	0	0	0	0	0
80	3	0	58	1	0.17	0	0.00475	0	0	0	0	0	0	0	0	0	0	0	0	0	0	0	0	0	0	0	0	0	0	0	0	0	0	0	0	0	0	0	0	0	0	0	0	0	0	0
80	4	0	58	1	0.22	0	0.00244	0	0	0	0	0	0	0	0	0	0	0	0	0	0	0	0	0	0	0	0	0	0	0	0	0	0	0	0	0	0	0	0	0	0	0	0	0	0	0
80	5	0	58	1	0.17	0	0.00013	0	0	0	0	0	0	0	0	0	0	0	0	0	0	0	0	0	0	0	0	0	0	0	0	0	0	0	0	0	0	0	0	0	0	0	0	0	0	0
81	1	0	38	2	0.0446429	0	0.00245455				0	0	0	0	0	0	0	0	0	0	0	0	0	0	0	0	0	0	0	0	0	0	0	0	0	0	0	0	0	0	0	0	0	0	0	0	0	0	0
81	2	0	38	2	0.303571	0	0.00217647				0	0	0	0	0	0	0	0	0	1	1	1	0	0	0	0	0	0	0	0	0	0	0	0	0	0	0	0	0	0	0	0	0	0	0	0	0	0	0
81	3	0	38	2	0.125	0	0.00096875				0	0	0	0	0	0	0	0	0	0	0	0	0	0	0	0	0	0	0	0	0	0	0	0	0	0	0	0	0	0	0	0	0	0	0	0	0	0	0
81	4	0	38	2	0.205357	0	0.000649081				0	0	0	0	0	0	0	0	0	0	0	0	0	0	0	0	0	0	0	0	0	0	0	0	0	0	0	0	0	0	0	0	0	0	0	0	0	0	0
81	5	0	38	2	0.116071	0	0.000329412				0	0	0	0	0	0	0	0	0	0	0	0	0	0	0	0	0	0	0	0	0	0	0	0	0	0	0	0	0	0	0	0	0	0	0	0	0	0	0
82	1	0	67	1	0	0	0.00342105				0	0	0				0	0	0	0	0	0	0	0	0	0	0	0	0	0	0	0	0	0	0	0	0	0	0	0	0	0	0	0	0	0	0	0	0
82	2	0	67	1	0.375	0	0.00789474				0	0	0				0	0	0	1	1	1	0	0	0	0	0	0	0	0	0	0	0	0	1	1	1	1	1	1	0	0	0	1	1	1	0	0	0
82	3	0	67	1	0.53125	0	0.00073				0	0	0				0	0	0	0	0	0	0	0	0	0	0	0	0	0	0	0	0	0	0	0	0	0	0	0	0	0	0	0	0	0	0	0	0
82	4	0	67	1	0.302083	0	0.000365				0	0	0				0	0	0	0	0	0	0	0	0	0	0	0	0	0	0	0	0	0	0	0	0	0	0	0	0	0	0	0	0	0	0	0	0
82	5	0	67	1	0.291667	0	0				0	0	0				0	0	0	0	0	0	0	0	0	0	0	0	0	0	0	0	0	0	0	0	0	0	0	0	0	0	0	0	0	0	0	0	0
83	1	0	67	2	0.590909	0	0.96875				0	0	0	0	0	0	1	1	1	1	1	1	1	1	1				1	1	1	2	2	2							2	2	2	0	0	0	0	0	0
83	2	0	67	2	0.386364	0	0.00338889				0	0	0	0	0	0	1	1	1	0	0	0	1	1	1				1	1	1	1	1	1							1	1	1	1	1	1	0	0	0
83	3	0	67	2	0.352273	0	0.000956522				0	0	0	0	0	0	1	1	1	1	1	1	0	0	0				1	1	1	1	1	1							1	1	1	0	0	0	0	0	0
83	4	0	67	2	0.443182	0	0.00847826				0	0	0	0	0	0	1	1	1	1	1	1	0	0	0				1	1	1	1	1	1							1	1	1	0	0	0	0	0	0
83	5	0	67	2	0.261364	0	0.016				0	0	0	0	0	0	1	1	1	0	0	0	0	0	0				1	1	1	1	1	1							1	1	1	0	0	0	0	0	0
84	1	0	62	2	0.401786	0	0.235294				1	1	1	0	0	0	1	1	1	1	1	1	0	0	0	1	1	1	1	1	1	1	1	1	1	1	1	0	0	0	0	0	0	0	0	0	0	0	0
84	2	0	62	2	0.321429	0	0.369565				1	1	1	0	0	0	1	1	1	1	1	1	0	0	0	1	1	1	1	1	1	1	1	1	1	1	1	0	0	0	0	0	0	0	0	0	0	0	0
84	3	0	62	2	0.151786	0	0.0818182				1	1	1	0	0	0	1	1	1	1	1	1	0	0	0	1	1	1	1	1	1	1	1	1	1	1	1	0	0	0	0	0	0	0	0	0	0	0	0
84	4	0	62	2	0.5	0	0.0713439				0	0	0	0	0	0	1	1	1	1	1	1	0	0	0	1	1	1	1	1	1	1	1	1	1	1	1	0	0	0	0	0	0	0	0	0	0	0	0
84	5	0	62	2	0.401786	0	0.0608696				1	1	1	0	0	0	1	1	1	1	1	1	0	0	0	0	0	0	1	1	1	1	1	1	1	1	1	0	0	0	0	0	0	0	0	0	0	0	0
85	1	0	61	2	0.647727	0	0.0733333							0	0	0				0	0	0	0	0	0	0	0	0	0	0	0	0	0	0	0	0	0	0	0	0	0	0	0	0	0	0
85	2	0	61	2	0.534091	0	0.626667							0	0	0				0	0	0	0	0	0	0	0	0	0	0	0	0	0	0	0	0	0	0	0	0	0	0	0	0	0	0
85	3	0	61	2	0.511364	0	0.507692							0	0	0				0	0	0	0	0	0	0	0	0	0	0	0	0	0	0	0	0	0	0	0	0	0	0	0	0	0	0
85	4	0	61	2	0.465909	0	0.307418							0	0	0				0	0	0	0	0	0	0	0	0	0	0	0	0	0	0	0	0	0	0	0	0	0	0	0	0	0	0
85	5	0	61	2	0.5	0	0.107143							1	1	1				1	1	1	0	0	0	0	0	0	0	0	0	0	0	0	0	0	0	0	0	0	0	0	0	0	0	0
86	1	0	62	2	0.00961538	0	0.000246154				0	0	0	0	0	0	1	1	1	1	1	1	0	0	0	1	1	1	1	1	1	1	1	1	1	1	1	0	0	0	0	0	0	0	0	0	0	0	0
86	2	0	62	2	0	5.14286e-05	0.000771429				0	0	0	0	0	0	1	1	1	0	0	0	0	0	0	0	0	0	0	0	0	0	0	0	1	1	1	0	0	0	0	0	0	0	0	0	0	0	0
86	3	0	62	2	0	0	0				0	0	0	0	0	0	0	0	0	0	0	0	0	0	0	0	0	0	0	0	0	0	0	0	0	0	0	0	0	0	0	0	0	0	0	0	0	0	0
86	4	0	62	2	0	0	0				0	0	0	0	0	0	1	1	1	0	0	0	0	0	0	0	0	0	0	0	0	0	0	0	0	0	0	0	0	0	0	0	0	0	0	0	0	0	0
86	5	0	62	2	0.0576923	0	0				0	0	0	0	0	0	0	0	0	0	0	0	0	0	0	0	0	0	0	0	0	0	0	0	0	0	0	0	0	0	0	0	0	0	0	0	0	0	0
87	1	0	68	2	0.355769	0	0.0246667				0	0	0	0	0	0	0	0	0	0	0	0	0	0	0	0	0	0	0	0	0	0	0	0	0	0	0	0	0	0	0	0	0				0	0	0
87	2	0	68	2	0.259615	0	0.48				0	0	0	0	0	0	0	0	0	0	0	0	0	0	0	0	0	0	0	0	0	0	0	0	0	0	0	0	0	0	0	0	0				0	0	0
87	3	0	68	2	0	0	0.172414				0	0	0	0	0	0	0	0	0	0	0	0	0	0	0	0	0	0	0	0	0	0	0	0	0	0	0	0	0	0	0	0	0				0	0	0
87	4	0	68	2	0	0	0.129064				0	0	0	0	0	0	0	0	0	0	0	0	0	0	0	0	0	0	0	0	0	0	0	0	0	0	0	0	0	0	0	0	0				0	0	0
87	5	0	68	2	0	0	0.0857143				0	0	0	0	0	0	0	0	0	0	0	0	0	0	0	0	0	0	0	0	0	0	0	0	0	0	0	0	0	0	0	0	0				0	0	0
88	1	0	59	1	0	0	0													0	0	0	0	0	0	1	1	1	0	0	0	0	0	0	0	0	0	0	0	0	0	0	0	0	0	0
88	2	0	59	1	0.421053	0	0													0	0	0	0	0	0	0	0	0	0	0	0	0	0	0	0	0	0	0	0	0	0	0	0	0	0	0
88	3	0	59	1	0	0	0													0	0	0	0	0	0	0	0	0	0	0	0	0	0	0	0	0	0	0	0	0	0	0	0	0	0	0
88	4	0	59	1	0	0	0													0	0	0	0	0	0	1	1	1	0	0	0	0	0	0	0	0	0	0	0	0	0	0	0	0	0	0
88	5	0	59	1	0.157895	0	0													0	0	0	0	0	0	0	0	0	0	0	0	0	0	0	1	1	1	0	0	0	0	0	0	0	0	0
89	1	0	45	1	0.111111	0	0.00423077				0	0	0	0	0	0	0	0	0	0	0	0	0	0	0	0	0	0	0	0	0	0	0	0	0	0	0	0	0	0	0	0	0	0	0	0	0	0	0
89	2	0	45	1	0.333333	0	0.00684211				0	0	0	0	0	0	0	0	0	0	0	0	0	0	0	0	0	0	0	0	0	0	0	0	0	0	0	0	0	0	0	0	0	0	0	0	0	0	0
89	3	0	45	1	0.111111	0	0.0158824				0	0	0	0	0	0	0	0	0	0	0	0	0	0	0	0	0	0	1	1	1	1	1	1	0	0	0	0	0	0	0	0	0	0	0	0	0	0	0
89	4	0	45	1	0.148148	0	0.0124149				0	0	0	0	0	0	0	0	0	0	0	0	0	0	0	0	0	0	0	0	0	0	0	0	0	0	0	0	0	0	0	0	0	0	0	0	0	0	0
89	5	0	45	1	0.0740741	0	0.00894737				0	0	0	0	0	0	0	0	0	0	0	0	0	0	0	0	0	0	0	0	0	0	0	0	0	0	0	0	0	0	0	0	0	0	0	0	0	0	0
90	1	0	66	2	0	0	0.00421875							0	0	0				0	0	0	0	0	0	0	0	0	0	0	0	0	0	0	0	0	0	0	0	0	0	0	0	0	0	0	0	0	0
90	2	0	66	2	0.166667	0	0							0	0	0				0	0	0	0	0	0	0	0	0	0	0	0	0	0	0	0	0	0	0	0	0	0	0	0	0	0	0	0	0	0
90	3	0	66	2	0	0	0.00564103							0	0	0				0	0	0	0	0	0	0	0	0	0	0	0	0	0	0	0	0	0	0	0	0	0	0	0	0	0	0	0	0	0
90	4	0	66	2	0.333333	0	0.00544551							0	0	0				0	0	0	0	0	0	0	0	0	0	0	0	0	0	0	0	0	0	0	0	0	0	0	0	0	0	0	0	0	0
90	5	0	66	2	0.135417	0	0.00525							0	0	0				0	0	0	0	0	0	0	0	0	0	0	0	0	0	0	0	0	0	0	0	0	0	0	0	0	0	0	0	0	0
91	1	0	39	1	0	0	0.000918919				0	0	0	0	0	0	0	0	0	0	0	0	0	0	0	0	0	0	0	0	0	0	0	0	0	0	0	0	0	0	0	0	0	0	0	0	0	0	0
91	2	0	39	1	0.464286	0	0.0181818				0	0	0	0	0	0	0	0	0	0	0	0	0	0	0	0	0	0	0	0	0	0	0	0	0	0	0	0	0	0	0	0	0	0	0	0	0	0	0
91	3	0	39	1	0.214286	0	0.0184211				0	0	0	0	0	0	0	0	0	0	0	0	0	0	0	0	0	0	0	0	0	0	0	0	0	0	0	0	0	0	0	0	0	0	0	0	0	0	0
91	4	0	39	1	0.392857	0	0.168586				0	0	0	0	0	0	0	0	0	0	0	0	0	0	0	0	0	0	0	0	0	0	0	0	0	0	0	0	0	0	0	0	0	0	0	0	0	0	0
91	5	0	39	1	0.357143	0	0.31875				0	0	0	0	0	0	0	0	0	0	0	0	0	0	0	0	0	0	0	0	0	0	0	0	0	0	0	0	0	0	0	0	0	0	0	0	0	0	0
92	1	0	36	2	0	0	0.00166667				0	0	0	0	0	0	0	0	0	0	0	0	0	0	0	0	0	0	0	0	0	0	0	0				0	0	0	0	0	0	0	0	0	0	0	0
92	2	0	36	2	0.185185	0	0.00325				0	0	0	0	0	0	0	0	0	0	0	0	0	0	0	0	0	0	0	0	0	0	0	0				0	0	0	0	0	0	0	0	0	0	0	0
92	3	0	36	2	0.185185	0	0.0294118				0	0	0	0	0	0	0	0	0	0	0	0	0	0	0	0	0	0	0	0	0	0	0	0				0	0	0	0	0	0	0	0	0	0	0	0
92	4	0	36	2	0	0	0.0447059				0	0	0	0	0	0	0	0	0	0	0	0	0	0	0	0	0	0	0	0	0	0	0	0				0	0	0	0	0	0	0	0	0	0	0	0
92	5	0	36	2	0.0740741	0	0.06				0	0	0	0	0	0	0	0	0	0	0	0	0	0	0	0	0	0	0	0	0	0	0	0				0	0	0	0	0	0	0	0	0	0	0	0
93	1	0	47	2	0	0	0				0	0	0				0	0	0	0	0	0	0	0	0	0	0	0	0	0	0	0	0	0	0	0	0	0	0	0	0	0	0	0	0	0	0	0	0
93	2	0	47	2	0.259259	0	0				0	0	0				0	0	0	0	0	0	0	0	0	0	0	0	0	0	0	0	0	0	0	0	0	0	0	0	0	0	0	0	0	0	0	0	0
93	3	0	47	2	0.222222	0	0				0	0	0				0	0	0	0	0	0	0	0	0	0	0	0	0	0	0	0	0	0	0	0	0	0	0	0	0	0	0	0	0	0	0	0	0
93	4	0	47	2	0.111111	0	0				0	0	0				0	0	0	0	0	0	0	0	0	0	0	0	0	0	0	0	0	0	0	0	0	0	0	0	0	0	0	0	0	0	0	0	0
93	5	0	47	2	0.296296	0	0				0	0	0				0	0	0	0	0	0	0	0	0	0	0	0	0	0	0	0	0	0	0	0	0	0	0	0	0	0	0	0	0	0	0	0	0
94	1	0	59	2	0.25	0	0.0139063							0	0	0							0	0	0	0	0	0	0	0	0	0	0	0	0	0	0	0	0	0				0	0	0	0	0	0
94	2	0	59	2	0.45	0	0.0261111							0	0	0							0	0	0	0	0	0	0	0	0	0	0	0	0	0	0	0	0	0				0	0	0	0	0	0
94	3	0	59	2	0.25	0	0.00816667							0	0	0							0	0	0	0	0	0	0	0	0	0	0	0	0	0	0	0	0	0				0	0	0	0	0	0
94	4	0	59	2	0.05	0	0.00644444							0	0	0							0	0	0	0	0	0	0	0	0	0	0	0	0	0	0	0	0	0				0	0	0	0	0	0
94	5	0	59	2	0.2625	0	0.00472222							0	0	0							0	0	0	0	0	0	0	0	0	0	0	0	0	0	0	0	0	0				0	0	0	0	0	0
95	1	0	67	1	0.703704	0	0.324324				0	0	0	0	0	0	0	0	0	0	0	0	2	2	2	0	0	0	0	0	0	0	0	0	0	0	0	2	2	2	0	0	0	0	0	0	0	0	0
95	2	0	67	1	0.222222	0	0.0605263				0	0	0	0	0	0	0	0	0	0	0	0	0	0	0	0	0	0	0	0	0	0	0	0	0	0	0	1	1	1	0	0	0	0	0	0	0	0	0
95	3	0	67	1	0	0	0.653846				0	0	0	0	0	0	0	0	0	0	0	0	0	0	0	1	1	1	0	0	0	0	0	0	0	0	0	2	2	2	0	0	0	0	0	0	0	0	0
95	4	0	67	1	0.703704	0	0.409276				0	0	0	0	0	0	0	0	0	0	0	0	0	0	0	0	0	0	0	0	0	0	0	0	0	0	0	2	2	2	0	0	0	0	0	0	0	0	0
95	5	0	67	1	0.185185	0	0.164706				0	0	0	0	0	0	0	0	0	0	0	0	0	0	0	0	0	0	0	0	0	0	0	0	0	0	0	1	1	1	0	0	0	0	0	0	0	0	0
96	1	0	69	2	0.130435	0.00203704	0.00407407				0	0	0				0	0	0	0	0	0	0	0	0	0	0	0	0	0	0	0	0	0	0	0	0	0	0	0							0	0	0
96	2	0	69	2	0.0869565	0.0238636	0.025				0	0	0				0	0	0	0	0	0	0	0	0	0	0	0	0	0	0	0	0	0	0	0	0	0	0	0							0	0	0
96	3	0	69	2	0	0.0049	0.007				0	0	0				0	0	0	0	0	0	0	0	0	0	0	0	0	0	0	0	0	0	0	0	0	0	0	0							0	0	0
96	4	0	69	2	0	0.00374032	0.00527419				0	0	0				0	0	0	0	0	0	0	0	0	0	0	0	0	0	0	0	0	0	0	0	0	0	0	0							0	0	0
96	5	0	69	2	0.217391	0.00258065	0.00354839				0	0	0				0	0	0	0	0	0	0	0	0	0	0	0	0	0	0	0	0	0	0	0	0	0	0	0							0	0	0
97	1	0	59	2	0.681818	0	0.00146154				0	0	0	0	0	0	0	0	0	0	0	0	0	0	0	0	0	0	0	0	0							0	0	0	0	0	0	0	0	0	0	0	0
97	2	0	59	2	1.25	0	0.00233333				0	0	0	0	0	0	0	0	0	0	0	0	0	0	0	0	0	0	0	0	0							0	0	0	0	0	0	0	0	0	0	0	0
97	3	0	59	2	0.965909	0	0.0448276				0	0	0	0	0	0	0	0	0	0	0	0	0	0	0	0	0	0	0	0	0							0	0	0	0	0	0	0	0	0	0	0	0
97	4	0	59	2	0.897727	0	0.0280138				0	0	0	0	0	0	0	0	0	0	0	0	0	0	0	0	0	0	0	0	0							0	0	0	0	0	0	0	0	0	0	0	0
97	5	0	59	2	1.5	0	0.0112				0	0	0	0	0	0	0	0	0	0	0	0	0	0	0	0	0	0	0	0	0							0	0	0	0	0	0	0	0	0	0	0	0
98	1	0	62	2	0.0714286	0	0.00120588							0	0	0	0	0	0	0	0	0	0	0	0	0	0	0	0	0	0	0	0	0	0	0	0	0	0	0	0	0	0	0	0	0	0	0	0
98	2	0	62	2	0	0	0.00230769							0	0	0	0	0	0	0	0	0	0	0	0	0	0	0	0	0	0	0	0	0	0	0	0	0	0	0	0	0	0	0	0	0	0	0	0
98	3	0	62	2	0.0357143	0	0.02							0	0	0	0	0	0	0	0	0	0	0	0	0	0	0	0	0	0	0	0	0	0	0	0	0	0	0	0	0	0	0	0	0	0	0	0
98	4	0	62	2	0.0446429	0	0.01							0	0	0	0	0	0	0	0	0	0	0	0	0	0	0	0	0	0	0	0	0	0	0	0	0	0	0	0	0	0	0	0	0	0	0	0
98	5	0	62	2	0.0178571	0	0							0	0	0	0	0	0	0	0	0	0	0	0	0	0	0	0	0	0	0	0	0	0	0	0	0	0	0	0	0	0	0	0	0	0	0	0
99	1	0	53	2	0.826923	0	0				0	0	0				0	0	0	0	0	0	0	0	0				0	0	0	0	0	0	0	0	0	0	0	0	0	0	0	0	0	0	0	0	0
99	2	0	53	2	1.36538	0	0				0	0	0				0	0	0	0	0	0	0	0	0				0	0	0	0	0	0	0	0	0	0	0	0	0	0	0	0	0	0	0	0	0
99	3	0	53	2	0.298077	0	0				0	0	0				0	0	0	0	0	0	0	0	0				0	0	0	0	0	0	0	0	0	0	0	0	0	0	0	0	0	0	0	0	0
99	4	0	53	2	0.557692	0	0				0	0	0				0	0	0	0	0	0	0	0	0				0	0	0	0	0	0	0	0	0	0	0	0	0	0	0	0	0	0	0	0	0
99	5	0	53	2	1.02885	0	0				0	0	0				0	0	0	0	0	0	0	0	0				0	0	0	0	0	0	0	0	0	0	0	0	0	0	0	0	0	0	0	0	0
100	1	0	62	1	0.15	0	4.31818e-05				0	0	0	0	0	0	0	0	0	0	0	0	0	0	0	0	0	0				0	0	0	0	0	0	0	0	0	0	0	0	0	0	0
100	2	0	62	1	0.125	0	0.0194872				0	0	0	0	0	0	0	0	0	0	0	0	0	0	0	0	0	0				0	0	0	0	0	0	0	0	0	0	0	0	0	0	0
100	3	0	62	1	0.1	0	0.158824				0	0	0	0	0	0	0	0	0	0	0	0	0	0	0	0	0	0				0	0	0	0	0	0	0	0	0	1	1	1	1	1	1
100	4	0	62	1	0.1	0	0.106912				0	0	0	0	0	0	0	0	0	0	0	0	0	0	0	0	0	0				0	0	0	0	0	0	0	0	0	0	0	0	0	0	0
100	5	0	62	1	0.075	0	0.055				0	0	0	0	0	0	0	0	0	0	0	0	0	0	0	0	0	0				0	0	0	0	0	0	0	0	0	0	0	0	0	0	0
101	1	0	67	2	0.648148	0	0.00448276				0	0	0	0	0	0	0	0	0	0	0	0	0	0	0	0	0	0	0	0	0	0	0	0	0	0	0	0	0	0	0	0	0	0	0	0	0	0	0
101	2	0	67	2	1.03704	0	0.00284615				0	0	0	0	0	0	0	0	0	0	0	0	0	0	0	0	0	0	0	0	0	0	0	0	0	0	0	0	0	0	0	0	0	0	0	0	0	0	0
101	3	0	67	2	0.453704	0	0				0	0	0	0	0	0	0	0	0	0	0	0	0	0	0	0	0	0	0	0	0	0	0	0	0	0	0	0	0	0	0	0	0	0	0	0	0	0	0
101	4	0	67	2	0.462963	0	0				0	0	0	0	0	0	0	0	0	0	0	0	0	0	0	0	0	0	0	0	0	0	0	0	0	0	0	0	0	0	0	0	0	0	0	0	0	0	0
101	5	0	67	2	0.333333	0	0				0	0	0	0	0	0	0	0	0	0	0	0	0	0	0	0	0	0	0	0	0	0	0	0	0	0	0	0	0	0	0	0	0	0	0	0	0	0	0
102	1	0	74	1	0.269231	0	0.0104348							0	0	0	0	0	0	0	0	0	0	0	0	0	0	0	0	0	0	0	0	0	0	0	0	0	0	0	0	0	0	0	0	0	0	0	0
102	2	0	74	1	0.519231	0	0.0484848							0	0	0	0	0	0	0	0	0	0	0	0	0	0	0	0	0	0	0	0	0	0	0	0	0	0	0	0	0	0	0	0	0	0	0	0
102	3	0	74	1	0.192308	0	0.0107692							0	0	0	0	0	0	0	0	0	0	0	0	0	0	0	0	0	0	0	0	0	0	0	0	0	0	0	0	0	0	0	0	0	0	0	0
102	4	0	74	1	0.394231	0	0.00719184							0	0	0	0	0	0	0	0	0	0	0	0	0	0	0	0	0	0	0	0	0	0	0	0	0	0	0	0	0	0	0	0	0	0	0	0
102	5	0	74	1	0.519231	0	0.00361446							0	0	0	0	0	0	0	0	0	0	0	0	0	0	0	0	0	0	0	0	0	0	0	0	0	0	0	0	0	0	0	0	0	0	0	0
103	1	0	56	2	0.722222	0	0.0267857				0	0	0	0	0	0	0	0	0				0	0	0	0	0	0	0	0	0	0	0	0	0	0	0	0	0	0	0	0	0	0	0	0	0	0	0
103	2	0	56	2	0.62963	0	0.0837209				0	0	0	0	0	0	0	0	0				0	0	0	0	0	0	0	0	0	0	0	0	0	0	0	0	0	0	0	0	0	0	0	0	0	0	0
103	3	0	56	2	0.305556	0	0.15				0	0	0	0	0	0	0	0	0				0	0	0	0	0	0	0	0	0	0	0	0	0	0	0	0	0	0	0	0	0	0	0	0	0	0	0
103	4	0	56	2	0.287037	0	0.0803125				0	0	0	0	0	0	0	0	0				0	0	0	0	0	0	0	0	0	0	0	0	0	0	0	0	0	0	0	0	0	0	0	0	0	0	0
103	5	0	56	2	0.222222	0	0.010625				1	1	1	0	0	0	1	1	1				0	0	0	0	0	0	0	0	0	0	0	0	0	0	0	0	0	0	0	0	0	0	0	0	0	0	0
104	1	0	65	2	0.333333	0	0.008							0	0	0													1	1	1	1	1	1	1	1	1	1	1	1	0	0	0	0	0	0	0	0	0
104	2	0	65	2	0.333333	0	0.104545							0	0	0													1	1	1	1	1	1	1	1	1	1	1	1	1	1	1	1	1	1	0	0	0
104	3	0	65	2	0.416667	0	0.0204167							0	0	0													1	1	1	1	1	1	1	1	1	1	1	1	1	1	1	1	1	1	0	0	0
104	4	0	65	2	0.277778	0	0.0320265							0	0	0													2	2	2	2	2	2	1	1	1	1	1	1	1	1	1	1	1	1	0	0	0
104	5	0	65	2	0.402778	0	0.0436364							0	0	0													1	1	1	1	1	1	2	2	2	1	1	1	1	1	1	1	1	1	0	0	0
105	1	0	68	2	0.797619	0	0.00148077				0	0	0	0	0	0	1	1	1	0	0	0	0	0	0	0	0	0										0	0	0	0	0	0	0	0	0
105	2	0	68	2	0.488095	0	0				0	0	0	0	0	0	0	0	0	0	0	0	0	0	0	0	0	0										0	0	0	0	0	0	0	0	0
105	3	0	68	2	0.690476	0	0.0028				0	0	0	0	0	0	0	0	0	0	0	0	0	0	0	0	0	0										0	0	0	0	0	0	0	0	0
105	4	0	68	2	0.607143	0	0.0014				0	0	0	0	0	0	0	0	0	0	0	0	0	0	0	0	0	0										0	0	0	0	0	0	0	0	0
105	5	0	68	2	0.464286	0	0				0	0	0	0	0	0	0	0	0	0	0	0	0	0	0	0	0	0										0	0	0	0	0	0	0	0	0
106	1	0	58	2	0.351852	0	0.000128							0	0	0	0	0	0	0	0	0	0	0	0	0	0	0	0	0	0	0	0	0	0	0	0	0	0	0	0	0	0	0	0	0	0	0	0
106	2	0	58	2	0.453704	0	0.0045							0	0	0	0	0	0	0	0	0	0	0	0	0	0	0	0	0	0	0	0	0	0	0	0	0	0	0	0	0	0	0	0	0	0	0	0
106	3	0	58	2	0.342593	0	0.02							0	0	0	0	0	0	0	0	0	0	0	0	0	0	0	0	0	0	0	0	0	0	0	0	0	0	0	0	0	0	0	0	0	0	0	0
106	4	0	58	2	0.481481	0	0.0108235							0	0	0	0	0	0	0	0	0	0	0	0	0	0	0	0	0	0	0	0	0	0	0	0	0	0	0	0	0	0	0	0	0	0	0	0
106	5	0	58	2	0.185185	0	0.00164706							0	0	0	0	0	0	0	0	0	0	0	0	0	0	0	0	0	0	0	0	0	0	0	0	0	0	0	0	0	0	0	0	0	0	0	0
107	1	0	60	2	0.293478	0	0.00285714				0	0	0	0	0	0	0	0	0	0	0	0	0	0	0	0	0	0	0	0	0	0	0	0	0	0	0	0	0	0	0	0	0	0	0	0	0	0	0
107	2	0	60	2	0.206522	0	0.00756098				0	0	0	0	0	0	0	0	0	0	0	0	0	0	0	0	0	0	0	0	0	0	0	0	0	0	0	0	0	0	0	0	0	0	0	0	0	0	0
107	3	0	60	2	0.304348	0	0.0103333				0	0	0	0	0	0	0	0	0	0	0	0	0	0	0	0	0	0	0	0	0	0	0	0	0	0	0	0	0	0	0	0	0	0	0	0	0	0	0
107	4	0	60	2	0.076087	0	0.00688095				0	0	0	0	0	0	0	0	0	0	0	0	0	0	0	0	0	0	0	0	0	0	0	0	0	0	0	0	0	0	0	0	0	0	0	0	0	0	0
107	5	0	60	2	0.173913	0	0.00342857				1	1	1	0	0	0	0	0	0	0	0	0	0	0	0	0	0	0	0	0	0	0	0	0	0	0	0	0	0	0	0	0	0	0	0	0	0	0	0
108	1	0	61	2	0.0833333	0	0																0	0	0	0	0	0	0	0	0	0	0	0	0	0	0	0	0	0	0	0	0	0	0	0
108	2	0	61	2	0	0	0																0	0	0	0	0	0	0	0	0	0	0	0	0	0	0	0	0	0	0	0	0	0	0	0
108	3	0	61	2	0.0119048	0	0																0	0	0	0	0	0	0	0	0	0	0	0	0	0	0	0	0	0	0	0	0	0	0	0
108	4	0	61	2	0.0119048	0	0																0	0	0	0	0	0	0	0	0	0	0	0	0	0	0	0	0	0	0	0	0	0	0	0
108	5	0	61	2	0.142857	0	0																0	0	0	0	0	0	0	0	0	0	0	0	0	0	0	0	0	0	0	0	0	0	0	0
109	1	0	55	2	0.4375	0	0.0121739				0	0	0	0	0	0	0	0	0	0	0	0	0	0	0	0	0	0	1	1	1	0	0	0	0	0	0	0	0	0	0	0	0	0	0	0	0	0	0
109	2	0	55	2	0.446429	0	0.0296875				0	0	0	0	0	0	0	0	0	0	0	0	0	0	0	0	0	0	0	0	0	0	0	0	0	0	0	0	0	0	0	0	0	0	0	0	0	0	0
109	3	0	55	2	0.178571	0	0.045				0	0	0	0	0	0	0	0	0	0	0	0	0	0	0	0	0	0	0	0	0	0	0	0	0	0	0	0	0	0	0	0	0	0	0	0	0	0	0
109	4	0	55	2	0.169643	0	0.0281329				0	0	0	0	0	0	0	0	0	0	0	0	0	0	0	0	0	0	0	0	0	0	0	0	0	0	0	0	0	0	0	0	0	0	0	0	0	0	0
109	5	0	55	2	0.25	0	0.0112658				0	0	0	0	0	0	0	0	0	0	0	0	0	0	0	0	0	0	0	0	0	0	0	0	0	0	0	0	0	0	0	0	0	0	0	0	0	0	0
110	1	0	62	2	0.24	0	0.0048				0	0	0	0	0	0				0	0	0	0	0	0	0	0	0	1	1	1	1	1	1	1	1	1	0	0	0	0	0	0	0	0	0	0	0	0
110	2	0	62	2	0.35	0	0.00268293				0	0	0	0	0	0				0	0	0	0	0	0	0	0	0	1	1	1	1	1	1	1	1	1	0	0	0	0	0	0	0	0	0	0	0	0
110	3	0	62	2	0.36	0.001	0.000470588				0	0	0	0	0	0				0	0	0	0	0	0	0	0	0	1	1	1	1	1	1	1	1	1	0	0	0	0	0	0	0	0	0	0	0	0
110	4	0	62	2	0.16	0.0005	0.000235294				0	0	0	0	0	0				0	0	0	0	0	0	0	0	0	0	0	0	1	1	1	1	1	1	0	0	0	0	0	0	0	0	0	0	0	0
110	5	0	62	2	0.39	0	0				0	0	0	0	0	0				0	0	0	0	0	0	0	0	0	0	0	0	0	0	0	1	1	1	0	0	0	0	0	0	0	0	0	0	0	0
111	1	0	58	2	0.03125	0	0				0	0	0	0	0	0	0	0	0	0	0	0	0	0	0	0	0	0	0	0	0	0	0	0	0	0	0	0	0	0	0	0	0	0	0	0
111	2	0	58	2	0.0416667	0	0				0	0	0	0	0	0	0	0	0	0	0	0	0	0	0	0	0	0	0	0	0	0	0	0	0	0	0	0	0	0	0	0	0	0	0	0
111	3	0	58	2	0.114583	0	0				0	0	0	0	0	0	0	0	0	0	0	0	0	0	0	0	0	0	0	0	0	0	0	0	0	0	0	0	0	0	0	0	0	0	0	0
111	4	0	58	2	0.0416667	0	0				0	0	0	0	0	0	0	0	0	0	0	0	0	0	0	0	0	0	0	0	0	0	0	0	0	0	0	0	0	0	0	0	0	0	0	0
111	5	0	58	2	0.09375	0	0				0	0	0	0	0	0	0	0	0	0	0	0	0	0	0	0	0	0	0	0	0	0	0	0	0	0	0	0	0	0	0	0	0	0	0	0
112	1	0	49	2	0.203704	0.000915493	0.00267606				0	0	0	0	0	0	0	0	0	0	0	0	0	0	0	0	0	0	0	0	0	0	0	0	0	0	0	0	0	0	0	0	0	0	0	0	0	0	0
112	2	0	49	2	0.268519	0.000404167	0.0133333				0	0	0	0	0	0	0	0	0	0	0	0	0	0	0	0	0	0	1	1	1	1	1	1	0	0	0	0	0	0	0	0	0	0	0	0	0	0	0
112	3	0	49	2	0.287037	0.00947368	0.00894737				0	0	0	0	0	0	0	0	0	0	0	0	0	0	0	0	0	0	1	1	1	1	1	1	0	0	0	0	0	0	0	0	0	0	0	0	0	0	0
112	4	0	49	2	0.398148	0.00590351	0.00947368				0	0	0	0	0	0	0	0	0	0	0	0	0	0	0	0	0	0	1	1	1	1	1	1	0	0	0	0	0	0	0	0	0	0	0	0	0	0	0
112	5	0	49	2	0.212963	0.00233333	0.01				0	0	0	0	0	0	0	0	0	0	0	0	0	0	0	0	0	0	1	1	1	1	1	1	0	0	0	0	0	0	0	0	0	0	0	0	0	0	0
113	1	0	57	2	0.222222	0	0.0156757				0	0	0	0	0	0	0	0	0	0	0	0	0	0	0	0	0	0	0	0	0	0	0	0	0	0	0	0	0	0	0	0	0	0	0	0
113	2	0	57	2	0.240741	0	0.0676471				0	0	0	0	0	0	0	0	0	0	0	0	0	0	0	0	0	0	0	0	0	0	0	0	0	0	0	0	0	0	0	0	0	0	0	0
113	3	0	57	2	0.296296	0	0.0575758				0	0	0	0	0	0	0	0	0	0	0	0	0	0	0	0	0	0	0	0	0	0	0	0	0	0	0	0	0	0	0	0	0	0	0	0
113	4	0	57	2	0.324074	0	0.0289745				0	0	0	0	0	0	0	0	0	0	0	0	0	0	0	0	0	0	0	0	0	0	0	0	0	0	0	0	0	0	0	0	0	0	0	0
113	5	0	57	2	0.268519	0	0.000373333				0	0	0	0	0	0	0	0	0	0	0	0	0	0	0	0	0	0	0	0	0	0	0	0	0	0	0	0	0	0	0	0	0	0	0	0
114	1	0	58	2	0.259615	0	0				0	0	0	0	0	0	0	0	0	0	0	0	0	0	0	0	0	0	0	0	0	0	0	0	0	0	0	0	0	0	0	0	0	0	0	0	0	0	0
114	2	0	58	2	0.230769	0	0.00206522				0	0	0	0	0	0	0	0	0	0	0	0	0	0	0	0	0	0	0	0	0	0	0	0	0	0	0	0	0	0	0	0	0	0	0	0	0	0	0
114	3	0	58	2	0.0673077	0	0				0	0	0	0	0	0	0	0	0	0	0	0	0	0	0	0	0	0	0	0	0	0	0	0	0	0	0	0	0	0	0	0	0	0	0	0	0	0	0
114	4	0	58	2	0.163462	0	0				0	0	0	0	0	0	0	0	0	0	0	0	0	0	0	0	0	0	0	0	0	0	0	0	0	0	0	0	0	0	0	0	0	0	0	0	0	0	0
114	5	0	58	2	0.211538	0	0				0	0	0	0	0	0	0	0	0	0	0	0	0	0	0	0	0	0	0	0	0	0	0	0	0	0	0	0	0	0	0	0	0	0	0	0	0	0	0
115	1	0	68	2	0.0434783	0	0.00666667										0	0	0	0	0	0	0	0	0	0	0	0	1	1	1	1	1	1	1	1	1	1	1	1	1	1	1	1	1	1	0	0	0
115	2	0	68	2	0.0543478	0	0.0329412										0	0	0	1	1	1	0	0	0	0	0	0	1	1	1	1	1	1	1	1	1	0	0	0	1	1	1	1	1	1	0	0	0
115	3	0	68	2	0.0217391	0	0.011										0	0	0	1	1	1	0	0	0	0	0	0	1	1	1	1	1	1	1	1	1	1	1	1	1	1	1	1	1	1	0	0	0
115	4	0	68	2	0.0978261	0	0.01035										0	0	0	0	0	0	0	0	0	0	0	0	1	1	1	1	1	1	1	1	1	1	1	1	1	1	1	1	1	1	0	0	0
115	5	0	68	2	0.0217391	0	0.0097										0	0	0	1	1	1	0	0	0	1	1	1	1	1	1	1	1	1	1	1	1	1	1	1	1	1	1	1	1	1	0	0	0
116	1	0	47	2	0.0416667	0	0.00283333				1	1	1	0	0	0	0	0	0	1	1	1	1	1	1	1	1	1	1	1	1	2	2	2	2	2	2	2	2	2				0	0	0	0	0	0
116	2	0	47	2	0.0416667	0	0.0303571				1	1	1	0	0	0	0	0	0	1	1	1	1	1	1	1	1	1	1	1	1	2	2	2	2	2	2	1	1	1				0	0	0	0	0	0
116	3	0	47	2	0.135417	0	0.00386364				1	1	1	0	0	0	0	0	0	1	1	1	1	1	1	1	1	1	1	1	1	2	2	2	1	1	1	1	1	1				0	0	0	0	0	0
116	4	0	47	2	0.0416667	0	0.00193182				1	1	1	1	1	1	1	1	1	1	1	1	1	1	1	1	1	1	1	1	1	1	1	1	1	1	1	1	1	1				0	0	0	0	0	0
116	5	0	47	2	0.15625	0	0				0	0	0	0	0	0	1	1	1	0	0	0	0	0	0	0	0	0	0	0	0	0	0	0	0	0	0	0	0	0				0	0	0	0	0	0
117	1	0	70	2	0.173913	0	0										0	0	0	0	0	0	0	0	0	0	0	0	0	0	0	0	0	0	1	1	1	0	0	0	1	1	1	1	1	1
117	2	0	70	2	0.23913	0	0.000387097										0	0	0	0	0	0	0	0	0	0	0	0	0	0	0	0	0	0	0	0	0	0	0	0	0	0	0	0	0	0
117	3	0	70	2	0.315217	0	0										0	0	0	0	0	0	0	0	0	0	0	0	0	0	0	0	0	0	0	0	0	0	0	0	0	0	0	0	0	0
117	4	0	70	2	0.173913	0	0										0	0	0	0	0	0	0	0	0	0	0	0	0	0	0	0	0	0	0	0	0	0	0	0	0	0	0	0	0	0
117	5	0	70	2	0.369565	0	0										0	0	0	0	0	0	0	0	0	0	0	0	0	0	0	0	0	0	0	0	0	0	0	0	0	0	0	0	0	0
118	1	0	49	1	0.111111	0	0.0361905				0	0	0				0	0	0	0	0	0	0	0	0							0	0	0	0	0	0	0	0	0	0	0	0	0	0	0	0	0	0
118	2	0	49	1	0.111111	0	0.112245				0	0	0				0	0	0	0	0	0	0	0	0							0	0	0	0	0	0	0	0	0	0	0	0	0	0	0	1	1	1
118	3	0	49	1	0.0925926	0	0.0506329				0	0	0				0	0	0	0	0	0	0	0	0							0	0	0	0	0	0	0	0	0	0	0	0	0	0	0	0	0	0
118	4	0	49	1	0.0925926	0	0.0503165				0	0	0				0	0	0	0	0	0	0	0	0							0	0	0	0	0	0	0	0	0	0	0	0	0	0	0	0	0	0
118	5	0	49	1	0.0277778	0	0.05				0	0	0				0	0	0	0	0	0	0	0	0							0	0	0	0	0	0	0	0	0	0	0	0	0	0	0	0	0	0
119	1	0	70	2	0.25	0	0				0	0	0	0	0	0	0	0	0	0	0	0	0	0	0	0	0	0	0	0	0	0	0	0	0	0	0	0	0	0	0	0	0	0	0	0	0	0	0
119	2	0	70	2	0.0267857	0	0				0	0	0	0	0	0	0	0	0	0	0	0	0	0	0	0	0	0	0	0	0	0	0	0	0	0	0	0	0	0	0	0	0	0	0	0	0	0	0
119	3	0	70	2	0.00892857	0	0				0	0	0	0	0	0	0	0	0	0	0	0	0	0	0	0	0	0	0	0	0	0	0	0	0	0	0	0	0	0	0	0	0	0	0	0	0	0	0
119	4	0	70	2	0	0	0				0	0	0	0	0	0	0	0	0	0	0	0	0	0	0	0	0	0	0	0	0	0	0	0	0	0	0	0	0	0	0	0	0	0	0	0	0	0	0
119	5	0	70	2	0.0178571	0	0				0	0	0	0	0	0	0	0	0	0	0	0	0	0	0	0	0	0	0	0	0	0	0	0	0	0	0	0	0	0	0	0	0	0	0	0	0	0	0
120	1	0	58	1	0.287037	0	0.00381443				0	0	0	0	0	0	0	0	0	0	0	0	0	0	0	0	0	0	0	0	0	0	0	0	0	0	0	0	0	0	0	0	0	0	0	0	0	0	0
120	2	0	58	1	0.00925926	0	0.05				0	0	0	0	0	0	0	0	0	0	0	0	0	0	0	0	0	0	0	0	0	0	0	0	0	0	0	0	0	0	0	0	0	0	0	0	0	0	0
120	3	0	58	1	0.0462963	0	0.00196552				0	0	0	0	0	0	0	0	0	0	0	0	0	0	0	0	0	0	0	0	0	0	0	0	0	0	0	0	0	0	0	0	0	0	0	0	0	0	0
120	4	0	58	1	0.0462963	0	0.00131609				0	0	0	0	0	0	0	0	0	0	0	0	0	0	0	0	0	0	0	0	0	0	0	0	0	0	0	0	0	0	0	0	0	0	0	0	0	0	0
120	5	0	58	1	0.0740741	0	0.000666667				0	0	0	0	0	0	0	0	0	0	0	0	0	0	0	0	0	0	0	0	0	0	0	0	0	0	0	0	0	0	0	0	0	0	0	0	0	0	0
121	1	0	60	2	0.153846	0	0				0	0	0	0	0	0				0	0	0	0	0	0	0	0	0	0	0	0	1	1	1	0	0	0	0	0	0							0	0	0
121	2	0	60	2	0.230769	0	0				0	0	0	0	0	0				0	0	0	0	0	0	0	0	0	0	0	0	0	0	0	0	0	0	0	0	0							0	0	0
121	3	0	60	2	0.0769231	0	0				0	0	0	0	0	0				0	0	0	1	1	1	0	0	0	0	0	0	0	0	0	0	0	0	0	0	0							0	0	0
121	4	0	60	2	0.0576923	0	0				0	0	0	0	0	0				0	0	0	0	0	0	0	0	0	0	0	0	0	0	0	0	0	0	0	0	0							0	0	0
121	5	0	60	2	0.0769231	0	0				0	0	0	0	0	0				0	0	0	0	0	0	0	0	0	0	0	0	0	0	0	0	0	0	0	0	0							0	0	0
122	1	0	61	1	0.0217391	0	0.00407143				0	0	0	0	0	0				0	0	0	0	0	0	0	0	0	0	0	0	0	0	0	0	0	0	0	0	0	0	0	0	0	0	0	0	0	0
122	2	0	61	1	0.108696	0	0.00627273				0	0	0	0	0	0				0	0	0	0	0	0	0	0	0	0	0	0	0	0	0	0	0	0	0	0	0	0	0	0	0	0	0	0	0	0
122	3	0	61	1	0.0869565	0	0.00227273				0	0	0	0	0	0				0	0	0	0	0	0	0	0	0	0	0	0	0	0	0	0	0	0	0	0	0	0	0	0	0	0	0	0	0	0
122	4	0	61	1	0.0652174	0	0.00113636				0	0	0	0	0	0				0	0	0	0	0	0	0	0	0	0	0	0	0	0	0	0	0	0	0	0	0	0	0	0	0	0	0	0	0	0
122	5	0	61	1	0.108696	0	0				0	0	0	0	0	0				0	0	0	0	0	0	0	0	0	0	0	0	0	0	0	0	0	0	0	0	0	0	0	0	0	0	0	0	0	0
123	1	0	60	2	0.0869565	0	0				1	1	1	0	0	0	0	0	0	0	0	0	0	0	0	0	0	0	1	1	1	1	1	1	1	1	1	2	2	2	1	1	1	0	0	0
123	2	0	60	2	0.0652174	0	0				1	1	1	0	0	0	0	0	0	0	0	0	0	0	0	0	0	0	0	0	0	0	0	0	0	0	0	1	1	1	1	1	1	0	0	0
123	3	0	60	2	0.119565	0	0				1	1	1	0	0	0	0	0	0	0	0	0	0	0	0	0	0	0	0	0	0	0	0	0	0	0	0	1	1	1	0	0	0	0	0	0
123	4	0	60	2	0.108696	0	0				0	0	0	0	0	0	0	0	0	0	0	0	0	0	0	0	0	0	0	0	0	0	0	0	0	0	0	0	0	0	0	0	0	0	0	0
123	5	0	60	2	0.0652174	0	0				0	0	0	0	0	0	0	0	0	0	0	0	0	0	0	0	0	0	0	0	0	0	0	0	0	0	0	0	0	0	0	0	0	0	0	0
124	1	0	69	2	0	0	0.00039375				0	0	0	0	0	0	1	1	1	0	0	0	0	0	0	0	0	0	0	0	0	0	0	0	0	0	0	0	0	0	0	0	0	0	0	0	0	0	0
124	2	0	69	2	0.0555556	0	0.0118519				0	0	0	0	0	0	0	0	0	0	0	0	0	0	0	0	0	0	0	0	0	0	0	0	0	0	0	0	0	0	0	0	0	0	0	0	0	0	0
124	3	0	69	2	0.0462963	0	0				0	0	0	0	0	0	0	0	0	0	0	0	0	0	0	0	0	0	0	0	0	0	0	0	0	0	0	0	0	0	0	0	0	0	0	0	0	0	0
124	4	0	69	2	0	0	0				0	0	0	0	0	0	0	0	0	0	0	0	0	0	0	0	0	0	0	0	0	0	0	0	0	0	0	0	0	0	0	0	0	0	0	0	0	0	0
124	5	0	69	2	0.037037	0	0				0	0	0	0	0	0	0	0	0	0	0	0	0	0	0	0	0	0	0	0	0	0	0	0	0	0	0	0	0	0	0	0	0	0	0	0	0	0	0
[truncated: 726 more columns]
